# Supplementary material for: Loregic: A Method to Characterize the Cooperative Logic of Regulatory Factors
Source: PLoS Comput Biol. 2015 Apr 17;11(4):e1004132. doi: 10.1371/journal.pcbi.1004132 (PMC4401777; doi:10.1371/journal.pcbi.1004132)
Supplement: S1 Table — (TXT) [file pcbi.1004132.s005.txt]

TF1	TF2	target	logic_gate	score
YPL049C	YHR084W	YCL056C	RF1	0.187924611001534
YPL049C	YHR084W	YDR085C	~RF1*RF2	0.112499086858061
YPL049C	YHR084W	YHR084W	RF2	0.666228358536051
YPL049C	YHR084W	YIL036W	RF1*~RF2	0.192855577470962
YPL049C	YHR084W	YIL083C	RF1*~RF2	0.365622032288699
YPL049C	YHR084W	YMR164C	~RF1*RF2	0.112499086858061
YPL049C	YHR084W	YMR197C	AND	0.190664036817883
YPL049C	YHR084W	YBL060W	AND	0.238330046022354
YPL049C	YHR084W	YBR060C	RF1*~RF2	0.189349112426035
YPL049C	YHR084W	YDR169C	T=1	0.337497260574184
YPL049C	YHR084W	YLR230W	RF1*~RF2	0.201621740083279
YPL049C	YHR084W	YMR235C	OR	0.241617357001972
YEL009C	YER040W	YDL066W	AND	0.199190787426082
YEL009C	YER040W	YDR510W	AND	0.21872946709548
YEL009C	YER040W	YPR038W	~RF1*RF2	0.326797385620915
YEL009C	YER040W	YER176W	~RF2	0.239651416122004
YEL009C	YER040W	YLR048W	AND	0.277604869108137
YDL020C	YML007W	YGR209C	~RF1+RF2	0.251182033096927
YHR084W	YBR083W	YBR083W	RF2	0.609375
YHR084W	YBR083W	YHR005C	RF2	0.525
YHR084W	YBR083W	YHR084W	RF1	0.609375
YHR084W	YBR083W	YKR091W	RF2	0.396666666666667
YHR084W	YBR083W	YNL145W	RF2	0.175
YHR084W	YBR083W	YMR164C	RF1*~RF2	0.129375
YHR084W	YBR083W	YBR082C	AND	0.26
YHR084W	YBR083W	YKL104C	RF2	0.385
YKL112W	YGL192W	YDR130C	AND	0.249350649350649
YKL112W	YDL056W	YBR077C	RF2	0.296296296296296
YLR131C	YOR372C	YFR017C	~RF1*RF2	0.376518218623482
YLR131C	YOR372C	YJR044C	~RF1*RF2	0.210526315789474
YLR131C	YOR372C	YKL150W	RF1*~RF2	0.245614035087719
YLR131C	YOR372C	YNR018W	RF1	0.409919028340081
YLR131C	YOR372C	YOR138C	~RF1+RF2	0.250472334682861
YLR131C	YML007W	YLR439W	RF2	0.23145843703335
YDR216W	YKL015W	YAR050W	RF1	0.288
YPL202C	YGL071W	YBR207W	~RF1*RF2	0.236191860465116
YPL202C	YGL071W	YDR152W	RF1	0.348837209302326
YPL202C	YGL071W	YEL059W	NOR	0.313953488372093
YPL202C	YGL071W	YLL011W	RF1	0.310683139534884
YPL202C	YGL071W	YLR137W	T=1	0.335210755813953
YPL202C	YGL071W	YNL241C	~RF1*RF2	0.313953488372093
YPL202C	YGL071W	YPL251W	RF2	0.32703488372093
YPL202C	YGL071W	YEL012W	~RF1*RF2	0.337936046511628
YPL202C	YGL071W	YER145C	~RF1*RF2	0.228924418604651
YPL202C	YGL071W	YGL071W	RF2	0.587572674418605
YPL202C	YGL071W	YGL072C	~RF1*RF2	0.232558139534884
YPL202C	YML007W	YLR439W	RF2	0.235714285714286
YML099C	YFL021W	YFL024C	RF1	0.26525198938992
YML099C	YFL021W	YML099C	RF1	0.644709696433834
YKR099W	YOL028C	YDR084C	AND	0.408773291925466
YJR060W	YKL015W	YLR142W	~RF1*RF2	0.31237438989377
YJR060W	YKL015W	YLR301W	~RF1*RF2	0.165374677002584
YJR060W	YKL015W	YMR253C	~RF1*RF2	0.148339554024309
YJR060W	YKL015W	YOR303W	~RF1*RF2	0.281366637955785
YJR060W	YCR106W	YCR106W	RF2	0.665188470066519
YJR060W	YCR106W	YFL023W	AND	0.212860310421286
YJR060W	YDL020C	YFL024C	~RF2	0.128571428571429
YJR060W	YDL020C	YKL015W	~RF1*RF2	0.397402597402597
YLR098C	YDR310C	YDR310C	RF2	0.635403726708075
YIL036W	YHR084W	YKL177W	AND	0.344615384615385
YIL036W	YHR084W	YMR065W	AND	0.386813186813187
YPL177C	YMR021C	YJR100C	AND	0.227272727272727
YIR023W	YFL021W	YDL237W	~RF1	0.200393630345321
YIR023W	YFL021W	YKR093W	~RF1*RF2	0.250492037931651
YPL049C	YBR083W	YBR083W	RF2	0.58695652173913
YPL049C	YBR083W	YCL027W	AND	0.420652173913043
YPL049C	YBR083W	YHR005C	RF2	0.534782608695652
YPL049C	YBR083W	YKR091W	RF2	0.40695652173913
YPL049C	YBR083W	YMR065W	AND	0.365217391304348
YPL049C	YBR083W	YNL280C	~RF1*RF2	0.268985507246377
YPL049C	YBR083W	YKL104C	RF2	0.361739130434783
YPL049C	YBR083W	YHR141C	~RF1*RF2	0.448695652173913
YPR104C	YIL131C	YJL189W	XOR	0.161616161616162
YPR104C	YIL131C	YLR407W	RF2	0.282828282828283
YPR104C	YEL009C	YHR020W	RF1	0.191501976284585
YIL131C	YOR358W	YLR399C	XNOR	0.236979166666667
YIL131C	YHR084W	YDR085C	~RF1*RF2	0.164473684210526
YIL131C	YHR084W	YHR084W	RF2	0.591165413533835
YIL131C	YHR084W	YKL097C	NOR	0.253759398496241
YIL131C	YHR084W	YPR075C	RF1*~RF2	0.320802005012531
YGL254W	YNL199C	YJR044C	NOR	0.22668240850059
YGL254W	YNL199C	YOR138C	T=1	0.200826446280992
YFL021W	YEL009C	YLR048W	RF1*~RF2	0.249853027630805
YFL021W	YER040W	YDR041W	AND	0.271381578947368
YFL021W	YER040W	YKR093W	AND	0.316611842105263
YFL021W	YER040W	YLR048W	AND	0.342105263157895
YFL021W	YJL110C	YGL001C	T=1	0.136645962732919
YEL009C	YGL237C	YDL170W	~RF1*RF2	0.262132867132867
YEL009C	YLR451W	YJR016C	~RF2	0.300625300625301
YEL009C	YKL015W	YOR303W	AND	0.266009852216749
YEL009C	YKL015W	YPL135W	AND	0.254444206468194
YEL009C	YKL015W	YPR038W	~RF1*RF2	0.224887556221889
YEL009C	YHL027W	YMR136W	AND	0.295454545454545
YNL199C	YMR037C	YER177W	~RF1*RF2	0.245192307692308
YER040W	YDL170W	YGL001C	RF1+~RF2	0.26581605528974
YER040W	YDL170W	YNR068C	AND	0.308346624136098
YLR256W	YMR037C	YJL048C	~RF1	0.249230769230769
YLR256W	YMR037C	YKL052C	RF1	0.226153846153846
YLR256W	YMR037C	YML008C	~RF1*RF2	0.215384615384615
YLR256W	YMR037C	YOL113W	AND	0.279230769230769
YLR256W	YER111C	YKR040C	RF1*~RF2	0.306267806267806
YLR256W	YER111C	YLR256W	RF1	0.454059829059829
YLR256W	YER111C	YMR070W	RF1*~RF2	0.292022792022792
YLR256W	YER111C	YNL231C	RF2	0.277777777777778
YLR256W	YER111C	YOL113W	RF1*~RF2	0.227920227920228
YLR256W	YOL028C	YJL048C	NOR	0.211764705882353
YLR256W	YOL028C	YOL028C	RF2	0.504201680672269
YLR256W	YOL028C	YOL113W	AND	0.245798319327731
YGL237C	YDL170W	YPR036W	RF2	0.154574805068226
YOR358W	YKL062W	YGR050C	~RF1*RF2	0.357598978288633
YJR147W	YGR249W	YJR054W	~RF1*RF2	0.142892338014289
YJR147W	YGR249W	YJR089W	AND	0.333415455366675
YLR113W	YGL071W	YPL251W	RF2	0.232110507246377
YMR021C	YBR297W	YPL253C	AND	0.267857142857143
YPL038W	YGL013C	YHR194W	RF2	0.198367346938776
YGR249W	YMR037C	YBR167C	AND	0.39375
YER028C	YMR016C	YEL070W	RF1*~RF2	0.325925925925926
YMR070W	YLR182W	YKR040C	AND	0.227272727272727
YMR037C	YKL062W	YDR103W	T=1	0.210884353741497
YMR037C	YKL062W	YLR053C	T=1	0.418367346938775
YMR037C	YKL062W	YNL001W	T=1	0.17687074829932
YMR037C	YKL062W	YKR055W	RF1*~RF2	0.197704081632653
YMR037C	YKL062W	YKR067W	RF2	0.265022675736961
YMR037C	YKL062W	YOR018W	RF2	0.322420634920635
YMR037C	YGL162W	YKL062W	~RF1*RF2	0.304761904761905
YMR037C	YML007W	YGR209C	~RF1+RF2	0.220385674931129
YMR037C	YML007W	YLR109W	~RF1*RF2	0.588269054178145
YMR037C	YML007W	YMR173W	RF1*~RF2	0.247933884297521
YMR037C	YML007W	YNL134C	~RF1*RF2	0.257116620752984
YMR037C	YML007W	YKL087C	~RF1+RF2	0.192837465564738
YKL062W	YKL043W	YIL173W	T=1	0.313725490196078
YKL062W	YKL043W	YPR202W	RF1*~RF2	0.384313725490196
YKL062W	YKL043W	YML116W	~RF1*RF2	0.376470588235294
YKL062W	YPR065W	YPR065W	RF2	0.489795918367347
YKL062W	YDL020C	YML008C	XOR	0.174940898345154
YKL062W	YML007W	YLR439W	RF2	0.251116071428571
YKL062W	YML007W	YGR209C	~RF1+RF2	0.29296875
YOR372C	YNL309W	YCR064C	RF1	0.203126954346467
YOR372C	YNL309W	YCR065W	RF2	0.229643527204503
YOR372C	YNL309W	YKL097C	~RF1+RF2	0.161100687929956
YOR372C	YNL309W	YOR138C	T=1	0.236397748592871
YOR372C	YNL309W	YOR246C	RF1*~RF2	0.210131332082552
YOR372C	YDR146C	YFR017C	RF1*~RF2	0.300606060606061
YOR372C	YDR146C	YJR044C	RF1*~RF2	0.147272727272727
YOR372C	YDR146C	YNL241C	RF1*~RF2	0.273131313131313
YOR372C	YDR146C	YOR138C	RF1+~RF2	0.196363636363636
YOR372C	YLR182W	YJR044C	RF1*~RF2	0.273400673400673
YOR372C	YLR182W	YKL097C	~RF1	0.108225108225108
YOR372C	YLR182W	YLR439W	~RF1*RF2	0.188311688311688
YOR372C	YLR182W	YMR144W	RF2	0.228956228956229
YOR372C	YLR182W	YOR246C	RF1	0.161038961038961
YKL043W	YHR084W	YHR084W	RF2	0.537695590327169
YKL043W	YMR016C	YDL245C	AND	0.275942028985507
YKL043W	YMR016C	YDR343C	RF1	0.229565217391304
YKL043W	YMR016C	YEL069C	AND	0.285217391304348
YKL043W	YMR016C	YKL062W	AND	0.547826086956522
YKL015W	YGL071W	YBR207W	AND	0.27355623100304
YKL015W	YGL071W	YDR152W	~RF1*RF2	0.314893617021277
YKL015W	YGL071W	YDR265W	AND	0.218844984802432
YKL015W	YGL071W	YDR270W	RF1*~RF2	0.277203647416413
YKL015W	YGL071W	YEL059W	~RF2	0.351063829787234
YKL015W	YGL071W	YEL065W	RF2	0.191489361702128
YKL015W	YGL071W	YGL071W	RF2	0.587234042553191
YKL015W	YGL071W	YGL072C	AND	0.159574468085106
YKL015W	YGL071W	YGL181W	RF1*~RF2	0.249240121580547
YKL015W	YGL071W	YLL011W	~RF1*RF2	0.191489361702128
YKL015W	YGL071W	YLR137W	T=1	0.3209726443769
YKL015W	YGL071W	YLR213C	XNOR	0.123100303951368
YNL216W	YHR084W	YDR312W	AND	0.164571428571429
YNL216W	YHR084W	YHR142W	AND	0.35374149659864
YNL216W	YHR084W	YOR343C	NAND	0.139591836734694
YHL027W	YPR065W	YJL221C	T=1	0.424651567944251
YHL027W	YPR065W	YPR065W	RF2	0.522648083623693
YHL027W	YPR065W	YPR109W	T=1	0.294715447154472
YPR065W	YML007W	YOR236W	RF2	0.189594356261023
YPR065W	YML007W	YNL134C	XOR	0.244708994708995
YPR065W	YML007W	YPR065W	RF1	0.497354497354497
YDL020C	YOL028C	YGR223C	RF1	0.258540372670807
YDL020C	YOL028C	YGR209C	NAND	0.269021739130435
YBR182C	YIL101C	YBR182C	RF1	0.662037037037037
YHR084W	YDR310C	YDR310C	RF2	0.750308641975309
YGL162W	YMR016C	YDR441C	~RF1*RF2	0.218181818181818
YGL162W	YMR016C	YMR136W	RF1	0.222727272727273
YER111C	YMR016C	YDR441C	AND	0.228260869565217
YER111C	YMR016C	YGR249W	~RF1*RF2	0.339130434782609
YER111C	YMR016C	YLR300W	AND	0.36195652173913
YER111C	YMR016C	YPL024W	~RF1*RF2	0.301630434782609
YLR182W	YMR016C	YKL097C	NAND	0.13953488372093
YLR182W	YMR016C	YPL024W	RF2	0.254360465116279
YBR297W	YIL101C	YCR105W	AND	0.291666666666667
YKL112W	YDR216W	YLR330W	RF1*~RF2	0.230578512396694
YKL112W	YDR216W	YOR056C	AND	0.185123966942149
YKL112W	YDR216W	YOR057W	T=1	0.136009445100354
YKL112W	YPL202C	YDL032W	RF1*~RF2	0.209658762290341
YKL112W	YPL202C	YDR422C	AND	0.230319388214125
YKL112W	YPL202C	YHR115C	AND	0.305892937471885
YKL112W	YPL202C	YLL034C	~RF1*RF2	0.251012145748988
YKL112W	YJR060W	YMR198W	RF1	0.220907297830375
YKL112W	YLR098C	YKL144C	T=1	0.222222222222222
YKL112W	YPL049C	YDR312W	~RF1*RF2	0.197960088691796
YKL112W	YPL049C	YDR463W	AND	0.245853658536585
YKL112W	YPL049C	YMR198W	RF1	0.229889135254989
YKL112W	YIL131C	YBR030W	RF1*~RF2	0.292188431723315
YKL112W	YIL131C	YGR270W	~RF1*RF2	0.35778175313059
YKL112W	YIL131C	YHR199C	T=1	0.212880143112701
YKL112W	YIL131C	YLR399C	RF1*~RF2	0.202742993440668
YKL112W	YIL131C	YMR198W	OR	0.198270721526535
YKL112W	YIL131C	YPR104C	RF2	0.237924865831843
YKL112W	YPL248C	YBR211C	RF1	0.200490998363339
YKL112W	YEL009C	YHL027W	RF1*~RF2	0.271384615384615
YKL112W	YEL009C	YKL015W	RF1*~RF2	0.361846153846154
YKL112W	YEL009C	YNL183C	RF1*~RF2	0.327384615384615
YKL112W	YGL237C	YHR051W	RF1*~RF2	0.382423239566097
YKL112W	YKL032C	YLL033W	AND	0.184704184704185
YKL112W	YAL051W	YLR174W	~RF1*RF2	0.256277056277056
YKL112W	YFR034C	YGR253C	AND	0.245853658536585
YKL112W	YFR034C	YIL036W	AND	0.20860310421286
YKL112W	YNL216W	YDR312W	AND	0.267272727272727
YKL112W	YGL071W	YML081W	AND	0.314521841794569
YKL112W	YGL071W	YNL244C	~RF1*RF2	0.272727272727273
YKL112W	YER169W	YLL034C	NOR	0.207860922146636
YKL112W	YDL020C	YCR082W	~RF1+RF2	0.230487804878049
YKL112W	YGL162W	YHL027W	RF2	0.303191489361702
YKL112W	YML076C	YCR082W	~RF1	0.127474413188699
YKL112W	YDR451C	YLR222C	AND	0.204014167650531
YKL112W	YDR451C	YLR330W	RF1*~RF2	0.163636363636364
YKL112W	YDR451C	YPL159C	RF2	0.143801652892562
YKL112W	YOL028C	YDR361C	AND	0.174545454545455
YKL112W	YOL028C	YHR199C	NAND	0.31030303030303
YLR131C	YPL202C	YHR195W	NAND	0.176842105263158
YLR131C	YPL202C	YLR397C	OR	0.163157894736842
YLR131C	YML099C	YHR195W	~RF1+RF2	0.176767676767677
YLR131C	YPR199C	YHR195W	NAND	0.152462121212121
YLR131C	YPR199C	YLR397C	RF1	0.170454545454545
YLR131C	YOR113W	YML008C	RF1*~RF2	0.19375
YLR131C	YDR423C	YJR044C	~RF1*RF2	0.185185185185185
YLR131C	YDR423C	YLR397C	RF1	0.165242165242165
YLR131C	YKR034W	YBR057C	OR	0.11875
YLR131C	YNL314W	YLR439W	~RF1*RF2	0.194096601073345
YLR131C	YPR104C	YJR147W	AND	0.239316239316239
YLR131C	YGL254W	YJR044C	NOR	0.223776223776224
YLR131C	YGL254W	YOR138C	NAND	0.187645687645688
YLR131C	YNL199C	YJR044C	NOR	0.297743055555556
YLR131C	YNL199C	YOR138C	~RF1+RF2	0.196759259259259
YLR131C	YNL199C	YOR140W	AND	0.329861111111111
YLR131C	YER040W	YLR439W	~RF1*RF2	0.161538461538462
YLR131C	YER040W	YNR018W	RF1	0.342857142857143
YLR131C	YLR256W	YKR040C	RF2	0.261904761904762
YLR131C	YGL192W	YBR057C	RF1+~RF2	0.196314102564103
YLR131C	YGL192W	YFR017C	~RF1*RF2	0.373931623931624
YLR131C	YGL192W	YNR018W	RF1	0.408060303893637
YLR131C	YGL192W	YOR138C	NAND	0.224358974358974
YLR131C	YMR021C	YHR194W	RF1*~RF2	0.230769230769231
YLR131C	YMR021C	YLR397C	RF1	0.178321678321678
YLR131C	YDL056W	YFR017C	~RF1*RF2	0.327380952380952
YLR131C	YDL056W	YHR194W	RF2	0.253968253968254
YLR131C	YDL056W	YHR195W	RF1+~RF2	0.21577380952381
YLR131C	YDL056W	YJR044C	~RF1*RF2	0.222222222222222
YLR131C	YDL056W	YLR397C	RF1*~RF2	0.248015873015873
YLR131C	YDL056W	YML100W	~RF1*RF2	0.259259259259259
YLR131C	YDL056W	YNR018W	RF1*~RF2	0.296296296296296
YLR131C	YPL038W	YLR439W	RF1*~RF2	0.212523719165085
YLR131C	YMR070W	YLR397C	RF1*~RF2	0.208928571428571
YLR131C	YMR037C	YML008C	AND	0.181440181440181
YLR131C	YKL062W	YER190W	~RF1*RF2	0.439024390243902
YLR131C	YKL062W	YGR283C	RF1+~RF2	0.280487804878049
YLR131C	YKL062W	YLR439W	~RF1*RF2	0.18815331010453
YLR131C	YKL062W	YML008C	XOR	0.236933797909408
YLR131C	YKL062W	YMR165C	~RF1*RF2	0.331010452961672
YLR131C	YKL062W	YNL241C	~RF1*RF2	0.250871080139373
YLR131C	YGL013C	YBR057C	~RF2	0.226875
YLR131C	YGL013C	YFR017C	~RF1*RF2	0.35
YLR131C	YKL043W	YPL024W	RF1	0.259233449477352
YLR131C	YKL043W	YPL025C	RF1*~RF2	0.284320557491289
YLR131C	YDL106C	YLR439W	RF2	0.217283950617284
YLR131C	YFR034C	YKL084W	~RF1+RF2	0.129924812030075
YLR131C	YFR034C	YLR439W	AND	0.225563909774436
YLR131C	YNL216W	YFL022C	~RF1*RF2	0.377331002331002
YLR131C	YGL071W	YLR397C	OR	0.188034188034188
YLR131C	YPL089C	YBR057C	RF1+~RF2	0.109297912713472
YLR131C	YER169W	YER177W	RF1*~RF2	0.228862047043865
YLR131C	YER169W	YLR439W	RF1*~RF2	0.232438016528926
YLR131C	YDL020C	YML007W	~RF1*RF2	0.283723245395719
YLR131C	YOL067C	YLR397C	OR	0.172698412698413
YLR131C	YBL103C	YLR397C	RF1	0.178604651162791
YLR131C	YBR182C	YBR057C	RF1+~RF2	0.171990171990172
YLR131C	YBR182C	YGR283C	T=1	0.22007722007722
YLR131C	YBR182C	YHR194W	~RF1*RF2	0.245700245700246
YLR131C	YBR182C	YOR138C	~RF1+RF2	0.19000819000819
YLR131C	YDR463W	YGR283C	OR	0.333139083139083
YLR131C	YDR146C	YJL080C	RF1*~RF2	0.232645403377111
YLR131C	YDR146C	YJR044C	~RF1*RF2	0.217099973197534
YLR131C	YDR146C	YLR439W	RF1*~RF2	0.250156347717323
YLR131C	YLR182W	YMR165C	AND	0.440526315789474
YLR131C	YLR182W	YNR018W	RF1	0.353684210526316
YLR131C	YDL170W	YNL241C	~RF1*RF2	0.337566137566138
YLR131C	YHL009C	YBR057C	RF1+~RF2	0.125598845598846
YLR131C	YHL009C	YJR044C	~RF1*RF2	0.249350649350649
YLR131C	YJL206C	YNR018W	RF1	0.276279069767442
YLR131C	YOL028C	YDR010C	~RF1*RF2	0.393559928443649
YLR131C	YIL101C	YBR057C	~RF2	0.14110725308642
YLR131C	YMR164C	YPL025C	AND	0.231884057971014
YDR216W	YJR060W	YDL073W	RF1	0.250839359504132
YDR216W	YJR060W	YDL074C	AND	0.294421487603306
YDR216W	YML113W	YJL204C	T=1	0.440816326530612
YDR216W	YPR104C	YAL022C	RF1*~RF2	0.388704318936877
YDR216W	YIL131C	YGR099W	AND	0.261160714285714
YDR216W	YEL009C	YKL015W	RF1*~RF2	0.376488095238095
YDR216W	YER040W	YJL023C	AND	0.371517027863777
YDR216W	YGL192W	YJL204C	T=1	0.42
YDR216W	YMR021C	YAL022C	RF1*~RF2	0.331851851851852
YDR216W	YGR249W	YER133W	~RF1	0.22552380952381
YDR216W	YGL013C	YAL022C	RF1*~RF2	0.325018896447468
YDR216W	YCR106W	YER133W	NAND	0.251162790697674
YDR216W	YHL027W	YJL204C	T=1	0.418604651162791
YDR216W	YKL020C	YJL204C	T=1	0.438857142857143
YDR216W	YNL309W	YAL022C	RF1*~RF2	0.288888888888889
YDR216W	YDR146C	YAL022C	AND	0.294231513743709
YDR216W	YDR451C	YLR330W	~RF1*RF2	0.217687074829932
YDR216W	YBR297W	YAL022C	RF1*~RF2	0.276442307692308
YPL202C	YML099C	YHR195W	~RF1+RF2	0.212036363636364
YPL202C	YML099C	YOR302W	AND	0.220690909090909
YPL202C	YDR421W	YFL060C	~RF1	0.166666666666667
YPL202C	YPR199C	YHR195W	NAND	0.167084377610693
YPL202C	YKR099W	YFL060C	~RF1	0.13563579277865
YPL202C	YKR099W	YLR397C	RF1	0.188383045525903
YPL202C	YKR099W	YPL253C	AND	0.194662480376766
YPL202C	YDR423C	YJR044C	~RF1*RF2	0.222972972972973
YPL202C	YDR423C	YLR397C	RF1	0.193130630630631
YPL202C	YJR060W	YER177W	RF1*~RF2	0.247351351351351
YPL202C	YJR060W	YGL056C	AND	0.342486486486486
YPL202C	YJR060W	YNL259C	RF1*~RF2	0.312792792792793
YPL202C	YJR060W	YOR303W	RF1*~RF2	0.25427027027027
YPL202C	YOR028C	YLL011W	RF1	0.393329326923077
YPL202C	YOR028C	YGR010W	RF2	0.281700721153846
YPL202C	YOR028C	YMR265C	RF1	0.270432692307692
YPL202C	YNL314W	YNL337W	AND	0.300813008130081
YPL202C	YIL131C	YBR077C	~RF1*RF2	0.318027210884354
YPL202C	YIL131C	YBR078W	~RF1*RF2	0.431122448979592
YPL202C	YGL254W	YJR044C	NOR	0.304761904761905
YPL202C	YEL009C	YOR302W	AND	0.172839506172839
YPL202C	YNL199C	YER177W	RF1*~RF2	0.280612244897959
YPL202C	YNL199C	YPL251W	RF1*~RF2	0.334765485141425
YPL202C	YJL110C	YNL337W	AND	0.31812865497076
YPL202C	YLR256W	YLL034C	OR	0.232325581395349
YPL202C	YLR256W	YLR213C	XNOR	0.188372093023256
YPL202C	YLR256W	YNL337W	RF2	0.41953488372093
YPL202C	YLR113W	YPL251W	~RF1*RF2	0.217948717948718
YPL202C	YLR113W	YPL253C	AND	0.178846153846154
YPL202C	YGL192W	YJR135C	RF2	0.26973026973027
YPL202C	YGL192W	YFL060C	~RF1	0.131868131868132
YPL202C	YKL032C	YDR442W	AND	0.329004329004329
YPL202C	YKL032C	YLL033W	AND	0.209235209235209
YPL202C	YKL032C	YLL034C	RF1	0.176767676767677
YPL202C	YKL032C	YMR177W	~RF1*RF2	0.176767676767677
YPL202C	YMR021C	YLR397C	AND	0.219302436693741
YPL202C	YMR021C	YPL251W	RF1*~RF2	0.270743749004619
YPL202C	YMR021C	YPL253C	AND	0.225055741360089
YPL202C	YMR021C	YER145C	~RF2	0.232998885172798
YPL202C	YMR021C	YLR213C	~RF1	0.136566332218506
YPL202C	YPL038W	YLL034C	RF1*~RF2	0.306994592708878
YPL202C	YER028C	YFR017C	~RF1*RF2	0.301395348837209
YPL202C	YER028C	YEL070W	~RF1*RF2	0.335581395348837
YPL202C	YMR070W	YEL059W	~RF1	0.313852813852814
YPL202C	YMR037C	YOR226C	RF1+~RF2	0.219907407407407
YPL202C	YMR037C	YER177W	~RF1*RF2	0.188311688311688
YPL202C	YMR037C	YLR213C	~RF1	0.126984126984127
YPL202C	YMR037C	YMR177W	AND	0.223665223665224
YPL202C	YKL062W	YOR226C	RF1+~RF2	0.177560975609756
YPL202C	YKL062W	YER189W	AND	0.243252032520325
YPL202C	YKL062W	YER190W	~RF1*RF2	0.32780487804878
YPL202C	YOR372C	YBR077C	~RF1*RF2	0.308463466358203
YPL202C	YOR372C	YJR044C	~RF1*RF2	0.265085791401581
YPL202C	YGL013C	YFR017C	AND	0.336538461538462
YPL202C	YGL013C	YPL253C	AND	0.232872596153846
YPL202C	YGL013C	YNL337W	AND	0.404897836538462
YPL202C	YKL043W	YJL079C	AND	0.380859375
YPL202C	YOR363C	YIL101C	~RF1*RF2	0.363243243243243
YPL202C	YKL015W	YBR207W	AND	0.177081081081081
YPL202C	YKL015W	YDR152W	RF1	0.363891891891892
YPL202C	YKL015W	YEL059W	~RF1	0.24972972972973
YPL202C	YKL015W	YLL011W	RF1	0.313945945945946
YPL202C	YKL015W	YLR051C	RF1	0.205837837837838
YPL202C	YKL015W	YLR052W	RF1*~RF2	0.135567567567568
YPL202C	YKL015W	YLR137W	NAND	0.373621621621622
YPL202C	YKL015W	YDR270W	~RF1*RF2	0.296648648648649
YPL202C	YKL015W	YER145C	~RF1*RF2	0.216216216216216
YPL202C	YKL015W	YGL056C	RF1*~RF2	0.181621621621622
YPL202C	YKL015W	YGL071W	AND	0.399567567567568
YPL202C	YKL015W	YGL181W	~RF1*RF2	0.256864864864865
YPL202C	YKL015W	YLL033W	~RF1*RF2	0.242162162162162
YPL202C	YKL015W	YLL034C	RF1*~RF2	0.234594594594595
YPL202C	YKL015W	YLR206W	RF1	0.19372972972973
YPL202C	YKL015W	YLR213C	XNOR	0.155675675675676
YPL202C	YKL015W	YMR177W	AND	0.250810810810811
YPL202C	YNL216W	YOR303W	~RF1*RF2	0.287828947368421
YPL202C	YHL027W	YLL011W	AND	0.385262885262885
YPL202C	YHL027W	YDR442W	AND	0.380730380730381
YPL202C	YER169W	YDR152W	RF1	0.369104579630895
YPL202C	YER169W	YEL059W	~RF1	0.266575529733424
YPL202C	YER169W	YER177W	NOR	0.199362041467305
YPL202C	YER169W	YJL068C	NOR	0.328092959671907
YPL202C	YER169W	YNL241C	NOR	0.24606971975393
YPL202C	YER169W	YPL253C	AND	0.19869750132908
YPL202C	YER169W	YLL034C	RF1*~RF2	0.246829194197615
YPL202C	YDL020C	YDR152W	RF1	0.277056277056277
YPL202C	YDL020C	YGL011C	~RF1*RF2	0.246753246753247
YPL202C	YDL020C	YKL054C	XOR	0.147186147186147
YPL202C	YDL020C	YNL337W	RF1*~RF2	0.307070707070707
YPL202C	YBL103C	YLR141W	~RF1*RF2	0.290132313087837
YPL202C	YLR403W	YDR152W	RF1*~RF2	0.298181818181818
YPL202C	YBR182C	YPL253C	RF2	0.232267732267732
YPL202C	YMR053C	YBR204C	XNOR	0.214303670186023
YPL202C	YGL162W	YDR442W	AND	0.266666666666667
YPL202C	YGL162W	YLL034C	RF1	0.196363636363636
YPL202C	YDR146C	YAL022C	AND	0.326497296194266
YPL202C	YDR146C	YDL032W	~RF1*RF2	0.205693296602387
YPL202C	YLR182W	YLR439W	~RF1*RF2	0.163893249607535
YPL202C	YHL009C	YJR044C	~RF1*RF2	0.217687074829932
YPL202C	YIR018W	YNL337W	AND	0.350744912790698
YPL202C	YBR297W	YBR205W	RF1*~RF2	0.184678522571819
YPL202C	YBR297W	YFR017C	RF2	0.344733242134063
YPL202C	YBR297W	YIL100W	~RF1*RF2	0.400136798905609
YPL202C	YBR297W	YLR397C	RF1*~RF2	0.240766073871409
YPL202C	YOL028C	YKL103C	~RF1*RF2	0.289115646258503
YPL202C	YOL028C	YGR009C	AND	0.436281179138322
YPL202C	YMR016C	YDR441C	~RF1*RF2	0.273170731707317
YMR042W	YML099C	YFL024C	RF2	0.20703933747412
YMR042W	YML099C	YOR302W	AND	0.281573498964803
YMR042W	YJR060W	YFL023W	AND	0.227450980392157
YMR042W	YJR060W	YOR302W	RF1*~RF2	0.226579520697168
YMR042W	YOR028C	YOR302W	AND	0.240798073615411
YMR042W	YFL021W	YFL024C	RF1	0.144761904761905
YMR042W	YNL199C	YOR302W	AND	0.284210526315789
YMR042W	YOR032C	YEL050C	~RF1*RF2	0.300925925925926
YMR042W	YGL192W	YCR019W	~RF1*RF2	0.304054054054054
YMR042W	YDL056W	YCR019W	~RF1*RF2	0.260526315789474
YMR042W	YDL056W	YDR452W	RF2	0.310931174089069
YMR042W	YCR106W	YFL024C	RF1	0.130165289256198
YMR042W	YDL020C	YFL024C	RF1	0.146666666666667
YMR042W	YLR182W	YDR451C	AND	0.403874269005848
YMR042W	YOL028C	YCR019W	AND	0.278571428571429
YML099C	YPR199C	YHR195W	RF1+~RF2	0.161172161172161
YML099C	YJR060W	YOR303W	NOR	0.233066666666667
YML099C	YNL314W	YOL140W	~RF1*RF2	0.258461538461538
YML099C	YPR104C	YMR056C	~RF1*RF2	0.294372294372294
YML099C	YEL009C	YOR302W	RF1*~RF2	0.208333333333333
YML099C	YLR256W	YMR056C	~RF1*RF2	0.30375
YML099C	YMR021C	YHR194W	NOR	0.251015625
YML099C	YDL056W	YHR195W	~RF2	0.188571428571429
YML099C	YKL062W	YMR087W	~RF1*RF2	0.247741935483871
YML099C	YGL013C	YHR194W	AND	0.244897959183673
YML099C	YNL216W	YOR302W	AND	0.221485714285714
YML099C	YCR106W	YFL024C	RF1	0.239464962121212
YML099C	YHL027W	YAR050W	AND	0.375291375291375
YML099C	YJL089W	YDR522C	RF2	0.362142857142857
YML099C	YJL056C	YHR194W	RF2	0.257142857142857
YDR421W	YLR256W	YKL052C	RF2	0.337639965546942
YDR421W	YLR113W	YPL251W	~RF1*RF2	0.321239606953893
YDR421W	YGL192W	YFL060C	NAND	0.12962962962963
YDR421W	YGL192W	YHR138C	~RF1+RF2	0.14917695473251
YDR421W	YGL192W	YPL253C	~RF1*RF2	0.141460905349794
YDR421W	YGR249W	YKL072W	AND	0.305694305694306
YDR421W	YMR037C	YKL052C	~RF1*RF2	0.396270396270396
YDR421W	YGL013C	YPL253C	AND	0.235191637630662
YDR421W	YKL043W	YEL040W	~RF1*RF2	0.321969696969697
YDR421W	YFR034C	YPL253C	RF2	0.187455621301775
YDR421W	YGL071W	YPL251W	~RF1*RF2	0.362637362637363
YDR421W	YGL071W	YKL051W	RF2	0.339089481946625
YDR421W	YKL038W	YHR094C	RF1*~RF2	0.208897922312556
YDR421W	YBR182C	YPL253C	RF2	0.224224224224224
YDR421W	YER111C	YEL040W	~RF1*RF2	0.391903531438415
YDR421W	YBR083W	YEL040W	~RF1*RF2	0.288629737609329
YDR421W	YBR083W	YHR005C	RF2	0.498542274052478
YPR199C	YDR423C	YJR044C	~RF1*RF2	0.185328185328185
YPR199C	YLR098C	YCR041W	AND	0.158558558558559
YPR199C	YKR034W	YCR040W	AND	0.143298059964727
YPR199C	YGL254W	YJR044C	NOR	0.24
YPR199C	YNL199C	YJR044C	NOR	0.302884615384615
YPR199C	YGL209W	YDR317W	~RF1*RF2	0.287179487179487
YPR199C	YOR372C	YJR044C	~RF1*RF2	0.16969696969697
YPR199C	YGL071W	YLR397C	RF2	0.224545102593883
YPR199C	YHR006W	YCR040W	AND	0.153198653198653
YPR199C	YDL170W	YCR040W	RF2	0.15966735966736
YPR199C	YHL009C	YJR044C	~RF1*RF2	0.26606334841629
YPR199C	YOL028C	YDR317W	~RF1*RF2	0.369532428355958
YPR199C	YOL028C	YLR022C	RF2	0.108597285067873
YGR097W	YML113W	YGL001C	~RF1+RF2	0.226339285714286
YGR097W	YEL009C	YMR019W	AND	0.230087154225085
YGR097W	YJL110C	YGL001C	NAND	0.17141108050199
YGR097W	YOL089C	YGL001C	~RF1+RF2	0.246841755319149
YGR097W	YOL089C	YJR011C	~RF1*RF2	0.375249335106383
YGR097W	YOL089C	YMR019W	RF1*~RF2	0.249335106382979
YGR097W	YOL089C	YNL038W	AND	0.314162234042553
YGR097W	YOL089C	YNL050C	AND	0.216921542553191
YGR097W	YOL089C	YPR198W	AND	0.299202127659574
YGR097W	YJR147W	YMR019W	RF1*~RF2	0.251207729468599
YGR097W	YLR451W	YGL001C	NAND	0.175688509021842
YGR097W	YIL128W	YGR218W	AND	0.317567026810724
YGR097W	YKL062W	YMR019W	RF1*~RF2	0.326450892857143
YGR097W	YKL043W	YMR019W	RF1*~RF2	0.230496453900709
YGR097W	YKL015W	YMR019W	RF1*~RF2	0.212460522538042
YGR097W	YHL027W	YGL001C	~RF1+RF2	0.280862603305785
YGR097W	YDL020C	YGL001C	~RF1+RF2	0.342305037957212
YGR097W	YOL067C	YMR019W	RF1*~RF2	0.289522058823529
YGR097W	YOL067C	YPR198W	AND	0.347426470588235
YGR097W	YKL020C	YGL001C	NAND	0.223214285714286
YGR097W	YDR463W	YGL001C	NAND	0.164784053156146
YGR097W	YDR463W	YMR019W	RF1*~RF2	0.196677740863787
YGR097W	YGL162W	YGL001C	~RF1+RF2	0.248161764705882
YGR097W	YDL170W	YGL001C	NAND	0.299003322259136
YOR113W	YNL314W	YDR042C	RF1*~RF2	0.198250728862974
YOR113W	YEL009C	YNR050C	AND	0.17461159530125
YOR113W	YNL199C	YDR042C	AND	0.205191360363774
YOR113W	YOL089C	YDR042C	RF1*~RF2	0.173469387755102
YOR113W	YOR038C	YDR042C	RF1	0.171765968867418
YOR113W	YOR372C	YJL148W	AND	0.26280193236715
YOR113W	YNL139C	YDR042C	OR	0.16
YOR113W	YPR065W	YDR042C	RF1*~RF2	0.253968253968254
YOR113W	YBL103C	YDR042C	XOR	0.373109243697479
YOR113W	YDR463W	YDR042C	RF1	0.144186046511628
YOR113W	YIL101C	YIL099W	RF2	0.333548553719008
YKR099W	YIL036W	YKL177W	~RF1*RF2	0.269473684210526
YKR099W	YGL237C	YPL018W	RF1*~RF2	0.315315315315315
YKR099W	YGL192W	YFL060C	XNOR	0.0975351179432812
YKR099W	YMR021C	YPL018W	RF1*~RF2	0.263898662913441
YKR099W	YDR253C	YER091C	~RF1*RF2	0.220289855072464
YKR099W	YDR253C	YGR204W	~RF1*RF2	0.204968944099379
YKR099W	YGL013C	YPL253C	AND	0.24822695035461
YKR099W	YDL106C	YCL030C	RF2	0.312727272727273
YKR099W	YFR034C	YPL253C	RF2	0.205222961320522
YKR099W	YFR034C	YLR397C	~RF1*RF2	0.155210643015521
YKR099W	YGL071W	YMR189W	~RF1*RF2	0.297520661157025
YKR099W	YGL071W	YPL251W	~RF1*RF2	0.385674931129477
YKR099W	YGL071W	YLR397C	RF2	0.205693296602387
YKR099W	YCR106W	YKL179C	AND	0.265472042475527
YKR099W	YBR182C	YPL253C	RF2	0.209230769230769
YKR099W	YBR240C	YFL060C	~RF1+RF2	0.106560106560107
YDR423C	YOR028C	YMR038C	RF1*~RF2	0.274390243902439
YDR423C	YIR023W	YEL044W	~RF1*RF2	0.345368916797488
YDR423C	YIR023W	YEL046C	~RF1*RF2	0.286342229199372
YDR423C	YGL254W	YJR044C	RF1*~RF2	0.176020408163265
YDR423C	YNL199C	YJR044C	RF1*~RF2	0.211851851851852
YDR423C	YGL192W	YJR044C	RF1*~RF2	0.161538461538462
YDR423C	YMR021C	YLR397C	AND	0.169278996865204
YDR423C	YDL056W	YJR044C	XOR	0.181912144702842
YDR423C	YGR249W	YKL039W	RF1*~RF2	0.225571725571726
YDR423C	YOR372C	YJL100W	AND	0.379487179487179
YDR423C	YDR081C	YLR022C	~RF2	0.101328671328671
YDR423C	YFR034C	YLR397C	AND	0.230059171597633
YDR423C	YGL071W	YLR397C	RF2	0.233333333333333
YDR423C	YCR106W	YKL039W	RF1*~RF2	0.258373205741627
YDR423C	YBR182C	YJR044C	RF1*~RF2	0.2131361461505
YDR423C	YLR182W	YJR044C	RF1*~RF2	0.237362637362637
YDR423C	YML007W	YEL044W	RF2	0.248765432098765
YDR423C	YML007W	YKR071C	RF2	0.235061728395062
YDR423C	YML007W	YLL060C	~RF1+RF2	0.259259259259259
YDR423C	YML007W	YLR109W	~RF1*RF2	0.304938271604938
YDR423C	YML007W	YMR038C	OR	0.293333333333333
YDR423C	YML007W	YDR533C	~RF1*RF2	0.190123456790123
YDR423C	YHL009C	YJR044C	XOR	0.13290802764487
YDR423C	YJL206C	YEL044W	~RF1*RF2	0.265178571428571
YDR423C	YOL028C	YDR132C	~RF1*RF2	0.250447227191413
YDR423C	YOL028C	YJL100W	AND	0.293381037567084
YDR423C	YOL028C	YKR071C	AND	0.160286225402504
YDR423C	YOL028C	YLL060C	~RF1	0.188908765652952
YDR423C	YOL028C	YMR038C	RF1	0.171735241502683
YDR423C	YOL028C	YKL039W	RF1*~RF2	0.185330948121646
YDR423C	YOL028C	YLR022C	RF2	0.110196779964222
YJR060W	YOR028C	YDR508C	~RF1*RF2	0.334285714285714
YJR060W	YOR028C	YGR233C	RF2	0.208
YJR060W	YOR028C	YLR081W	~RF1*RF2	0.16
YJR060W	YOR028C	YOR303W	NOR	0.329142857142857
YJR060W	YIR023W	YEL044W	AND	0.236864771748493
YJR060W	YIR023W	YGR155W	RF1	0.15848406546081
YJR060W	YIR023W	YJL133W	RF2	0.142118863049096
YJR060W	YIR023W	YLR139C	RF2	0.310077519379845
YJR060W	YPL049C	YMR197C	~RF1*RF2	0.164571428571429
YJR060W	YPR104C	YJR145C	~RF1*RF2	0.389189189189189
YJR060W	YPR104C	YMR195W	~RF1*RF2	0.424570024570025
YJR060W	YPL248C	YLR081W	RF2	0.230902777777778
YJR060W	YEL009C	YBR144C	NOR	0.245535714285714
YJR060W	YEL009C	YDR510W	~RF1*RF2	0.286989795918367
YJR060W	YEL009C	YJR146W	NOR	0.37202380952381
YJR060W	YEL009C	YOR303W	~RF1*RF2	0.29031143707483
YJR060W	YNL199C	YBR144C	NOR	0.303782755705833
YJR060W	YNL199C	YOR302W	~RF1*RF2	0.204775993237532
YJR060W	YNL199C	YOR303W	~RF1*RF2	0.228233305156382
YJR060W	YOR358W	YGR204W	RF1*~RF2	0.261160714285714
YJR060W	YOR358W	YGL187C	NOR	0.363520408163265
YJR060W	YOR358W	YOR302W	~RF1*RF2	0.200892857142857
YJR060W	YOR358W	YOR303W	NOR	0.286989795918367
YJR060W	YOL108C	YJL167W	AND	0.285728683733118
YJR060W	YDR253C	YGR204W	RF2	0.22107378696526
YJR060W	YDR253C	YDL059C	AND	0.251937984496124
YJR060W	YDR253C	YER091C	AND	0.251220212460523
YJR060W	YGL013C	YNL259C	NOR	0.244059917355372
YJR060W	YFR034C	YLR266C	~RF2	0.192592592592593
YJR060W	YFR034C	YLR267W	NOR	0.182291666666667
YJR060W	YFR034C	YML121W	T=1	0.196875
YJR060W	YOR363C	YLR174W	~RF1*RF2	0.28
YJR060W	YGL071W	YAL018C	NOR	0.272
YJR060W	YGL071W	YBR224W	T=1	0.256
YJR060W	YGL071W	YBR225W	XNOR	0.170666666666667
YJR060W	YGL071W	YDR190C	AND	0.171428571428571
YJR060W	YGL071W	YFL024C	XNOR	0.140190476190476
YJR060W	YGL071W	YGR078C	RF2	0.232
YJR060W	YPR065W	YJL012C	AND	0.24901185770751
YJR060W	YBL103C	YDR483W	RF1	0.14100580270793
YJR060W	YBR182C	YPL018W	~RF1*RF2	0.282229965156794
YJR060W	YMR019W	YBR224W	T=1	0.323547671840355
YJR060W	YMR019W	YBR225W	~RF2	0.182527716186253
YJR060W	YMR019W	YLL056C	RF1+~RF2	0.20860310421286
YJR060W	YHR084W	YMR197C	~RF1*RF2	0.18018018018018
YJR060W	YDR463W	YBR248C	~RF1*RF2	0.235714285714286
YJR060W	YDR310C	YOR367W	T=1	0.224527736131934
YJR060W	YLR182W	YJL187C	AND	0.24390243902439
YJR060W	YER130C	YNL259C	~RF1*RF2	0.287037037037037
YJR060W	YJL206C	YEL044W	AND	0.274177949709865
YJR060W	YOL028C	YFR033C	~RF1*RF2	0.31304347826087
YJR060W	YOL028C	YGR223C	AND	0.275942028985507
YJR060W	YMR164C	YLR033W	NOR	0.268831168831169
YLR098C	YKR034W	YCR041W	RF1*~RF2	0.160020647825526
YLR098C	YIR023W	YCL063W	~RF1*RF2	0.315619967793881
YLR098C	YIR023W	YMR088C	XNOR	0.116299874753981
YLR098C	YER040W	YMR088C	XNOR	0.113256113256113
YLR098C	YJL110C	YCR041W	RF1*~RF2	0.20625
YLR098C	YJR147W	YPR139C	NAND	0.171428571428571
YLR098C	YKL062W	YER190W	~RF1*RF2	0.33096926713948
YLR098C	YOR372C	YMR144W	AND	0.204014167650531
YLR098C	YGL071W	YPR139C	NAND	0.23188164893617
YLR098C	YDL020C	YCR082W	T=1	0.183654729109275
YLR098C	YHR084W	YDR310C	NAND	0.145953118089341
YLR098C	YHR006W	YCR041W	RF1*~RF2	0.148351648351648
YLR098C	YDL170W	YCR040W	XOR	0.185830429732869
YLR098C	YDL170W	YCR041W	RF1*~RF2	0.160020647825526
YLR098C	YML076C	YNL011C	RF1*~RF2	0.390092879256966
YLR098C	YJL056C	YCR040W	RF1*~RF2	0.166288737717309
YLR098C	YJL056C	YCR041W	RF1*~RF2	0.17636684303351
YOR028C	YIR023W	YDR042C	XOR	0.182501341921632
YOR028C	YNL314W	YDR042C	RF1	0.189125295508274
YOR028C	YIL131C	YNL145W	RF1*~RF2	0.199960598896769
YOR028C	YFL021W	YDR042C	RF1	0.168367346938776
YOR028C	YNL199C	YOR302W	AND	0.264550264550265
YOR028C	YER040W	YPR035W	~RF1*RF2	0.327165570175439
YOR028C	YOL089C	YDR042C	RF1	0.168367346938776
YOR028C	YOL089C	YJR011C	~RF1*RF2	0.229591836734694
YOR028C	YOL089C	YLR460C	RF1	0.220408163265306
YOR028C	YLR256W	YNR060W	RF1*~RF2	0.264550264550265
YOR028C	YOR038C	YDR042C	RF1	0.161111111111111
YOR028C	YJR140C	YBR008C	~RF1*RF2	0.234567901234568
YOR028C	YJR140C	YDR042C	XOR	0.185185185185185
YOR028C	YOR032C	YDR042C	RF1	0.175075987841945
YOR028C	YOL108C	YGR238C	~RF1	0.150732127476314
YOR028C	YLR451W	YDR042C	RF1	0.170940170940171
YOR028C	YPL038W	YDR042C	OR	0.156244897959184
YOR028C	YGL209W	YDR343C	RF1*~RF2	0.148114285714286
YOR028C	YMR070W	YIL119C	RF1*~RF2	0.213333333333333
YOR028C	YMR070W	YIR020C	RF1*~RF2	0.312380952380952
YOR028C	YMR037C	YGR249W	AND	0.270432692307692
YOR028C	YMR037C	YKL087C	~RF1	0.15625
YOR028C	YKL062W	YDR042C	RF1	0.192419825072886
YOR028C	YKL062W	YKR066C	~RF1*RF2	0.209912536443149
YOR028C	YKL062W	YKR067W	~RF1*RF2	0.341107871720117
YOR028C	YKL062W	YGR209C	NAND	0.230126336248785
YOR028C	YOR372C	YNL145W	RF1*~RF2	0.143801652892562
YOR028C	YDR081C	YDR042C	RF1	0.144
YOR028C	YKL043W	YBL030C	~RF1*RF2	0.273663751214772
YOR028C	YKL043W	YBR157C	~RF1*RF2	0.268221574344023
YOR028C	YKL043W	YDR343C	RF2	0.172594752186589
YOR028C	YKL043W	YDR345C	~RF1*RF2	0.310981535471331
YOR028C	YKL043W	YIL171W	RF1*~RF2	0.318756073858115
YOR028C	YKL043W	YIL172C	RF1	0.310981535471331
YOR028C	YKL043W	YJL219W	RF1*~RF2	0.334305150631681
YOR028C	YKL015W	YGR238C	NOR	0.189491817398794
YOR028C	YKL015W	YGR010W	RF1	0.220499569336779
YOR028C	YKL015W	YNR060W	RF1	0.183749641113982
YOR028C	YHL027W	YDR343C	RF1*~RF2	0.173220507715281
YOR028C	YHL027W	YDR441C	RF1*~RF2	0.238924838227974
YOR028C	YHL027W	YIL170W	RF1*~RF2	0.167247386759582
YOR028C	YHL027W	YIL171W	RF1*~RF2	0.341662518666003
YOR028C	YHL027W	YIL172C	RF1	0.297859631657541
YOR028C	YHL027W	YJL219W	RF1*~RF2	0.344051767048283
YOR028C	YHL027W	YJL221C	T=1	0.590144350423096
YOR028C	YHL027W	YLL011W	RF2	0.236535589845694
YOR028C	YHL027W	YMR171C	T=1	0.215032354405177
YOR028C	YHL027W	YNR060W	RF1*~RF2	0.238178198108512
YOR028C	YPL089C	YLR332W	RF1	0.231827445652174
YOR028C	YDL020C	YNL145W	XOR	0.132505175983437
YOR028C	YDL020C	YGR209C	NAND	0.26280193236715
YOR028C	YDL020C	YKL026C	T=1	0.179710144927536
YOR028C	YOL067C	YDR042C	OR	0.162637362637363
YOR028C	YBL103C	YDR508C	AND	0.30375
YOR028C	YBL103C	YJR011C	RF2	0.36225
YOR028C	YLR403W	YOR315W	AND	0.453584558823529
YOR028C	YNL167C	YDR077W	RF1*~RF2	0.292571428571429
YOR028C	YMR053C	YMR283C	XOR	0.192080378250591
YOR028C	YGL162W	YDR077W	RF1*~RF2	0.246153846153846
YOR028C	YGL162W	YDR343C	RF1*~RF2	0.162637362637363
YOR028C	YGL162W	YDR441C	RF1*~RF2	0.222710622710623
YOR028C	YHL009C	YNL145W	RF1*~RF2	0.234432234432234
YOR028C	YOL028C	YLL052C	~RF1*RF2	0.241071428571429
YOR028C	YOL028C	YGR010W	RF1	0.244140625
YOR028C	YIL101C	YGR035C	RF1*~RF2	0.35834194214876
YOR028C	YIL101C	YGR249W	RF1*~RF2	0.250839359504132
YOR028C	YIL101C	YIL170W	AND	0.18595041322314
YOR028C	YIL101C	YIL171W	AND	0.353305785123967
YOR028C	YIL101C	YIR020C	AND	0.453254132231405
YOR028C	YIL101C	YJL221C	T=1	0.555914256198347
YOR028C	YMR016C	YBL029W	AND	0.477777777777778
YOR028C	YMR016C	YDR343C	RF1*~RF2	0.195555555555556
YOR028C	YMR016C	YGR238C	NAND	0.22962962962963
YOR028C	YMR016C	YGR249W	AND	0.351851851851852
YOR028C	YMR016C	YIL119C	AND	0.308148148148148
YOR028C	YMR016C	YJL221C	T=1	0.475308641975309
YOR028C	YMR016C	YKL110C	RF2	0.207407407407407
YOR028C	YMR016C	YOR178C	RF1	0.260740740740741
YOR028C	YMR016C	YPR013C	AND	0.371604938271605
YIL036W	YMR037C	YBR167C	AND	0.362880362880363
YIL036W	YCR106W	YDR372C	RF1+~RF2	0.192901234567901
YIL036W	YCR106W	YKL177W	RF1*~RF2	0.246913580246914
YIL036W	YOL067C	YBR167C	RF2	0.253968253968254
YIL036W	YCR018C	YBR168W	RF2	0.262369791666667
YIL036W	YDR213W	YDR372C	OR	0.236441798941799
YPL177C	YFL021W	YKR093W	AND	0.3609375
YPL177C	YER040W	YIL119C	AND	0.338636695372938
YPL177C	YKL032C	YDR441C	AND	0.205740832918533
YPL177C	YER028C	YEL070W	AND	0.325925925925926
YPL177C	YMR070W	YDL245C	~RF1*RF2	0.281232281232281
YPL177C	YPR065W	YDR077W	RF2	0.268292682926829
YPL177C	YER111C	YEL040W	RF2	0.285714285714286
YPL177C	YDR213W	YJR100C	RF2	0.225641025641026
YPL177C	YIL101C	YIL099W	RF2	0.361604207758054
YKR034W	YNL314W	YPL122C	T=1	0.158730158730159
YKR034W	YPL248C	YBR057C	~RF2	0.184124386252046
YKR034W	YFL021W	YDR067C	AND	0.247252747252747
YKR034W	YJL110C	YBR166C	AND	0.37012987012987
YKR034W	YJR140C	YDR042C	AND	0.187944945420028
YKR034W	YPL038W	YDR042C	~RF1*RF2	0.208928571428571
YKR034W	YGR249W	YDR067C	RF1*~RF2	0.229239766081871
YKR034W	YGR249W	YPL122C	T=1	0.13969298245614
YKR034W	YMR037C	YDR067C	RF1*~RF2	0.276894822349368
YKR034W	YKL062W	YDR067C	AND	0.23015873015873
YKR034W	YKL062W	YER190W	~RF1*RF2	0.32312925170068
YKR034W	YKL062W	YLR439W	AND	0.175736961451247
YKR034W	YKL062W	YMR087W	AND	0.24092970521542
YKR034W	YOR372C	YLR439W	RF1*~RF2	0.215207489878542
YKR034W	YDR081C	YDR042C	~RF1*RF2	0.228146853146853
YKR034W	YGL013C	YBR057C	~RF2	0.195121951219512
YKR034W	YGL013C	YCR105W	~RF1*RF2	0.293586269196025
YKR034W	YDL106C	YLR439W	RF2	0.189125295508274
YKR034W	YGL071W	YNL337W	~RF1*RF2	0.424701561065197
YKR034W	YCR106W	YCR105W	~RF1*RF2	0.402631578947368
YKR034W	YNL139C	YDR042C	RF2	0.202539682539683
YKR034W	YER169W	YLR082C	RF1*~RF2	0.328282828282828
YKR034W	YER169W	YLR439W	RF1*~RF2	0.202245670995671
YKR034W	YHR006W	YCR040W	AND	0.167832167832168
YKR034W	YHR006W	YCR041W	AND	0.258941058941059
YKR034W	YDR310C	YLR082C	RF1*~RF2	0.371428571428571
YKR034W	YDR146C	YLR439W	RF1*~RF2	0.198412698412698
YKR034W	YBR083W	YER190W	~RF1*RF2	0.393939393939394
YKR034W	YDL170W	YCR041W	AND	0.21577380952381
YKR034W	YML007W	YDR084C	~RF1*RF2	0.392561983471074
YKR034W	YML007W	YLR439W	RF2	0.218549127640037
YKR034W	YHL009C	YBR057C	T=1	0.0948024948024948
YKR034W	YIR018W	YBR057C	NAND	0.131428571428571
YKR034W	YML081W	YDR042C	AND	0.203252032520325
YKR034W	YJL056C	YCR040W	RF1*~RF2	0.166923076923077
YKR034W	YOL028C	YDR042C	~RF1*RF2	0.193202146690519
YKR034W	YOL028C	YDR084C	~RF1*RF2	0.312036800408893
YKR034W	YIL101C	YBR057C	~RF2	0.136904761904762
YKR034W	YIL101C	YCR105W	~RF1*RF2	0.413265306122449
YIR023W	YNL314W	YDL170W	RF1*~RF2	0.192080378250591
YIR023W	YNL314W	YDL171C	RF1*~RF2	0.211780929866036
YIR023W	YNL314W	YDL237W	XNOR	0.212765957446808
YIR023W	YNL314W	YDR042C	RF1*~RF2	0.157604412923562
YIR023W	YNL314W	YKL097C	~RF1	0.236406619385343
YIR023W	YPR104C	YEL007W	RF1*~RF2	0.202469135802469
YIR023W	YIL131C	YKL097C	NOR	0.377777777777778
YIR023W	YEL009C	YBR068C	AND	0.342222222222222
YIR023W	YEL009C	YBR043C	AND	0.448148148148148
YIR023W	YEL009C	YJR110W	AND	0.284444444444444
YIR023W	YEL009C	YPR038W	RF1*~RF2	0.195555555555556
YIR023W	YNL199C	YDR510W	RF1*~RF2	0.235316407730201
YIR023W	YNL199C	YLL032C	RF1	0.270557029177719
YIR023W	YER040W	YKR040C	RF1	0.217582417582418
YIR023W	YER040W	YCL063W	RF1	0.279532967032967
YIR023W	YER040W	YDL170W	AND	0.173076923076923
YIR023W	YER040W	YDL171C	RF1*~RF2	0.25
YIR023W	YER040W	YDL215C	RF1	0.181318681318681
YIR023W	YER040W	YEL007W	RF1*~RF2	0.203296703296703
YIR023W	YER040W	YJR110W	RF1*~RF2	0.199450549450549
YIR023W	YER040W	YKR092C	AND	0.25
YIR023W	YER040W	YLR257W	~RF1*RF2	0.311355311355311
YIR023W	YER040W	YMR088C	XNOR	0.113736263736264
YIR023W	YER040W	YPR035W	~RF1*RF2	0.173076923076923
YIR023W	YER040W	YPR038W	RF2	0.322344322344322
YIR023W	YER040W	YPR040W	AND	0.295238095238095
YIR023W	YOL089C	YDR042C	RF1*~RF2	0.143138307389515
YIR023W	YLR256W	YKL097C	~RF1	0.322689075630252
YIR023W	YLR256W	YLR139C	RF1	0.271008403361345
YIR023W	YGL237C	YDL171C	RF1*~RF2	0.370879120879121
YIR023W	YPL038W	YDR042C	XOR	0.171900826446281
YIR023W	YDR253C	YGR055W	RF2	0.23686835106383
YIR023W	YMR037C	YDR042C	RF1*~RF2	0.192837465564738
YIR023W	YMR037C	YEL007W	RF1*~RF2	0.286501377410468
YIR023W	YMR037C	YMR136W	AND	0.401744719926538
YIR023W	YOR372C	YKR040C	AND	0.365432098765432
YIR023W	YOR372C	YKL097C	~RF1	0.268518518518519
YIR023W	YAL051W	YLR089C	RF1*~RF2	0.173252279635258
YIR023W	YFR034C	YCL063W	RF1	0.304761904761905
YIR023W	YFR034C	YJL173C	RF2	0.310857142857143
YIR023W	YKL015W	YEL065W	~RF1*RF2	0.243809523809524
YIR023W	YKL015W	YLR139C	RF1	0.28952380952381
YIR023W	YKL015W	YPR038W	AND	0.16
YIR023W	YCR106W	YOL125W	RF1	0.161274265803883
YIR023W	YOL067C	YDR042C	XOR	0.213333333333333
YIR023W	YBL103C	YDR508C	~RF1*RF2	0.310405643738977
YIR023W	YBL103C	YDR510W	AND	0.272108843537415
YIR023W	YBL103C	YJR110W	RF1*~RF2	0.201562106324011
YIR023W	YBL103C	YPR040W	AND	0.294784580498866
YIR023W	YHR084W	YKR040C	RF1	0.246262715612561
YIR023W	YHR084W	YKL097C	NOR	0.257938965059708
YIR023W	YDR463W	YEL044W	RF1*~RF2	0.203856749311295
YIR023W	YDR463W	YGR055W	AND	0.192837465564738
YIR023W	YDR463W	YBR043C	RF2	0.214876033057851
YIR023W	YDR463W	YDR042C	AND	0.192837465564738
YIR023W	YDR310C	YDR042C	AND	0.308004285277013
YIR023W	YGL162W	YMR136W	RF2	0.229333333333333
YIR023W	YLR182W	YKL097C	~RF1	0.32136524822695
YIR023W	YML007W	YEL044W	RF2	0.174449812130972
YIR023W	YML007W	YEL046C	AND	0.225442834138486
YIR023W	YML007W	YJR110W	RF1*~RF2	0.231705135086778
YIR023W	YOL028C	YBR068C	AND	0.227405247813411
YIR023W	YIL101C	YKR040C	RF1*~RF2	0.301464254952627
YIR023W	YMR016C	YKL097C	~RF1	0.32463768115942
YIR023W	YMR016C	YMR136W	AND	0.258385093167702
YNL314W	YPR104C	YKL006W	AND	0.362552176505665
YNL314W	YIL131C	YKL097C	~RF2	0.227864583333333
YNL314W	YEL009C	YOL140W	AND	0.346195949644226
YNL314W	YER040W	YIR030C	XOR	0.210526315789474
YNL314W	YOL089C	YJR011C	~RF1*RF2	0.327111111111111
YNL314W	YGL237C	YDL171C	RF1*~RF2	0.341463414634146
YNL314W	YGL237C	YPR145W	RF1*~RF2	0.421138211382114
YNL314W	YOR358W	YPR145W	AND	0.415364583333333
YNL314W	YJR147W	YBR166C	AND	0.354978354978355
YNL314W	YPL038W	YLR439W	RF1*~RF2	0.23469387755102
YNL314W	YPL038W	YDR042C	~RF1*RF2	0.198095238095238
YNL314W	YGR249W	YPL122C	T=1	0.158730158730159
YNL314W	YMR037C	YBR166C	RF1*~RF2	0.299003322259136
YNL314W	YKL062W	YDR145W	RF1*~RF2	0.247395833333333
YNL314W	YNL216W	YKL006W	RF1*~RF2	0.291336570406338
YNL314W	YNL139C	YDR042C	RF2	0.2
YNL314W	YBL103C	YDR042C	~RF1*RF2	0.171428571428571
YNL314W	YBL103C	YDR519W	AND	0.287394957983193
YNL314W	YHR084W	YKL097C	~RF2	0.14995258416311
YNL314W	YHR084W	YNL280C	NOR	0.252252252252252
YNL314W	YDR146C	YLR439W	RF1*~RF2	0.238095238095238
YNL314W	YLR182W	YLR439W	AND	0.193939393939394
YNL314W	YML076C	YIR030C	RF1*~RF2	0.254959349593496
YNL314W	YER184C	YIR025W	RF1*~RF2	0.23287758752875
YNL314W	YOL028C	YLR297W	AND	0.266666666666667
YML113W	YFL021W	YGL001C	NAND	0.211555555555556
YML113W	YER040W	YGL001C	T=1	0.229978354978355
YML113W	YJL110C	YGL001C	NAND	0.256465517241379
YML113W	YOL089C	YGL001C	T=1	0.239130434782609
YML113W	YOL089C	YJR011C	~RF1*RF2	0.478260869565217
YML113W	YGL192W	YGL001C	RF1+~RF2	0.193318965517241
YML113W	YGL192W	YJL204C	T=1	0.444137931034483
YML113W	YLR451W	YGL001C	T=1	0.197530864197531
YML113W	YMR037C	YJR011C	~RF1*RF2	0.400231481481482
YML113W	YKL062W	YER189W	AND	0.344587053571429
YML113W	YDL106C	YGL001C	~RF2	0.218271604938272
YML113W	YLR014C	YJL204C	T=1	0.335648148148148
YML113W	YGL071W	YNL337W	AND	0.307322929171669
YML113W	YHL027W	YGL001C	T=1	0.227920227920228
YML113W	YHL027W	YJL204C	T=1	0.437710437710438
YML113W	YHL027W	YJR011C	~RF1*RF2	0.487334887334887
YML113W	YDL020C	YGL001C	T=1	0.275510204081633
YML113W	YBL103C	YJR011C	~RF1*RF2	0.468686868686869
YML113W	YBR182C	YNL337W	AND	0.339614468269439
YML113W	YKL020C	YGL001C	NAND	0.246843434343434
YML113W	YKL020C	YJL204C	T=1	0.410353535353535
YML113W	YDR463W	YGL001C	T=1	0.178901312591152
YML113W	YGL162W	YGL001C	T=1	0.225442834138486
YML113W	YBR083W	YER189W	AND	0.343225806451613
YML113W	YBR083W	YER190W	AND	0.32258064516129
YML113W	YBR083W	YLR463C	AND	0.385806451612903
YML113W	YBR083W	YLR467W	AND	0.464516129032258
YML113W	YBR083W	YNL337W	AND	0.371075268817204
YML113W	YBR240C	YGL001C	RF1+~RF2	0.185990338164251
YML113W	YDL170W	YGL001C	NAND	0.197044334975369
YML113W	YML007W	YJL203W	~RF1*RF2	0.259937888198758
YML113W	YML007W	YJL204C	T=1	0.302795031055901
YML113W	YIR018W	YDR543C	AND	0.364285714285714
YML113W	YIR018W	YNL337W	AND	0.375669642857143
YML113W	YML027W	YGL001C	NAND	0.209876543209877
YML113W	YML027W	YJL204C	T=1	0.300740740740741
YML113W	YOL028C	YDR084C	AND	0.307288629737609
YML113W	YIL101C	YDR543C	AND	0.351964085297419
YPL049C	YER040W	YJL148W	AND	0.277992277992278
YPL049C	YLR113W	YPR198W	~RF1*RF2	0.308315715292459
YPL049C	YDL056W	YJL148W	RF1*~RF2	0.253623188405797
YPL049C	YDR253C	YJL148W	RF1*~RF2	0.211024978466839
YPL049C	YGR249W	YDR370C	AND	0.245
YPL049C	YKL062W	YDR085C	RF2	0.280519480519481
YPL049C	YOR372C	YLR084C	~RF1*RF2	0.180965909090909
YPL049C	YFR034C	YIL036W	AND	0.227772992630874
YPL049C	YOR363C	YJL148W	RF1*~RF2	0.362215909090909
YPL049C	YNL216W	YOR343C	XNOR	0.126
YPL049C	YGL071W	YKL104C	AND	0.197333333333333
YPL049C	YGL071W	YDR466W	~RF1*RF2	0.308571428571429
YPL049C	YPL089C	YLR332W	~RF1*RF2	0.221590909090909
YPL049C	YER111C	YEL040W	RF2	0.257648953301127
YPL049C	YLR182W	YMR306W	~RF1*RF2	0.206208425720621
YPL049C	YOR230W	YDR463W	RF1*~RF2	0.236742424242424
YPL049C	YER130C	YCL056C	~RF2	0.277477477477477
YPL049C	YML081W	YJL148W	RF1*~RF2	0.221395348837209
YPL049C	YIL101C	YMR306W	~RF1*RF2	0.256
YPL049C	YMR016C	YEL040W	AND	0.363636363636364
YPR104C	YER040W	YEL009C	RF1+~RF2	0.147058823529412
YPR104C	YLR256W	YMR056C	AND	0.266666666666667
YPR104C	YGL237C	YEL009C	RF1+~RF2	0.137381781981085
YPR104C	YJR140C	YLR047C	AND	0.413461538461538
YPR104C	YDL056W	YBR190W	RF2	0.277777777777778
YPR104C	YPL038W	YJL192C	T=1	0.303605313092979
YPR104C	YMR070W	YHL016C	RF1+~RF2	0.111693861693862
YPR104C	YOR372C	YEL007W	AND	0.292682926829268
YPR104C	YAL051W	YIL069C	AND	0.289466630930046
YPR104C	YGL013C	YEL054C	~RF1*RF2	0.229965156794425
YPR104C	YGL013C	YER116C	~RF1*RF2	0.322548531607765
YPR104C	YGL013C	YER117W	~RF1+RF2	0.164858138377302
YPR104C	YKL015W	YHL016C	RF1+~RF2	0.15625
YPR104C	YNL216W	YBR084C-A	~RF1*RF2	0.203322259136213
YPR104C	YNL216W	YDL076C	RF1	0.172093023255814
YPR104C	YNL216W	YER117W	NAND	0.12093023255814
YPR104C	YNL216W	YGL104C	RF1*~RF2	0.310077519379845
YPR104C	YNL216W	YGL189C	RF1	0.144186046511628
YPR104C	YNL216W	YJL134W	AND	0.269324473975637
YPR104C	YNL216W	YJL135W	AND	0.334883720930233
YPR104C	YNL216W	YJL136C	~RF1*RF2	0.276578073089701
YPR104C	YNL216W	YJL189W	RF1*~RF2	0.13953488372093
YPR104C	YNL216W	YJL192C	T=1	0.254152823920266
YPR104C	YNL216W	YKL006W	RF1*~RF2	0.302990033222591
YPR104C	YNL216W	YLR344W	RF1*~RF2	0.191860465116279
YPR104C	YNL216W	YNL163C	RF1*~RF2	0.209302325581395
YPR104C	YNL216W	YOL128C	~RF1*RF2	0.287043189368771
YPR104C	YNL216W	YOR095C	RF1*~RF2	0.192248062015504
YPR104C	YNL216W	YOR234C	XOR	0.180730897009967
YPR104C	YGL071W	YMR056C	AND	0.262236987818383
YPR104C	YLR176C	YJL134W	RF1	0.279202279202279
YPR104C	YLR176C	YJL135W	RF1*~RF2	0.249287749287749
YPR104C	YHL027W	YMR136W	AND	0.30997150997151
YPR104C	YPR065W	YOL121C	RF2	0.272691029900332
YPR104C	YER169W	YDR449C	RF1*~RF2	0.2
YPR104C	YLR403W	YGL135W	~RF1*RF2	0.396190476190476
YPR104C	YLR403W	YJL134W	RF1*~RF2	0.228571428571429
YPR104C	YHR084W	YHR142W	AND	0.249350649350649
YPR104C	YDR146C	YLR407W	RF1*~RF2	0.285406144781145
YPR104C	YLR182W	YDR500C	~RF1*RF2	0.409090909090909
YPR104C	YPL230W	YFL034W	AND	0.152380952380952
YPR104C	YIR018W	YDR449C	AND	0.238636363636364
YPR104C	YIL101C	YJR146W	AND	0.322105263157895
YPR104C	YMR016C	YMR056C	RF1*~RF2	0.268465909090909
YPR104C	YMR016C	YMR136W	AND	0.325994318181818
YIL131C	YER040W	YCL063W	RF1	0.263361105466369
YIL131C	YER040W	YPR035W	~RF1*RF2	0.276620605567974
YIL131C	YFL031W	YOL031C	NAND	0.195578231292517
YIL131C	YLR256W	YKL097C	~RF1	0.307692307692308
YIL131C	YLR256W	YOL113W	AND	0.307692307692308
YIL131C	YLR256W	YOL114C	AND	0.302884615384615
YIL131C	YDL056W	YBR077C	RF2	0.286666666666667
YIL131C	YDL056W	YBR078W	AND	0.391666666666667
YIL131C	YDL056W	YDR263C	T=1	0.266666666666667
YIL131C	YDL056W	YDR451C	RF1	0.261111111111111
YIL131C	YDL056W	YDR452W	RF2	0.28
YIL131C	YDL056W	YML100W	~RF1*RF2	0.272222222222222
YIL131C	YDL056W	YMR078C	~RF1*RF2	0.334444444444444
YIL131C	YDL056W	YMR144W	RF1	0.316666666666667
YIL131C	YIR017C	YGR188C	RF2	0.289308176100629
YIL131C	YDR253C	YMR144W	RF1	0.26
YIL131C	YMR037C	YKR055W	RF2	0.206868686868687
YIL131C	YOR372C	YDR451C	RF1	0.305454545454545
YIL131C	YOR372C	YKL097C	~RF1	0.234343434343434
YIL131C	YOR372C	YLR300W	RF1*~RF2	0.286599326599327
YIL131C	YOR372C	YMR144W	RF1	0.224242424242424
YIL131C	YNL216W	YER032W	OR	0.343788819875776
YIL131C	YNL216W	YLR400W	AND	0.221739130434783
YIL131C	YGL071W	YDR003W	~RF1*RF2	0.242316784869976
YIL131C	YKL038W	YHR095W	RF1	0.283636363636364
YIL131C	YDL020C	YCR092C	RF1*~RF2	0.293478260869565
YIL131C	YDL020C	YNL145W	~RF1*RF2	0.243167701863354
YIL131C	YGL162W	YHR095W	RF1	0.287581699346405
YIL131C	YDR146C	YLR407W	RF1	0.38671875
YIL131C	YLR182W	YDL018C	~RF1*RF2	0.299448384554768
YIL131C	YLR182W	YDR263C	T=1	0.245862884160756
YIL131C	YLR182W	YKL097C	~RF1	0.274231678486998
YIL131C	YLR182W	YMR144W	OR	0.245862884160756
YIL131C	YOL028C	YHR199C	RF1+~RF2	0.304560599750104
YIL131C	YOL028C	YNL176C	RF1	0.256143273635985
YIL131C	YOL028C	YOL113W	AND	0.237401082882132
YIL131C	YMR016C	YDR451C	RF1	0.331313131313131
YIL131C	YMR016C	YKL097C	~RF1	0.263973063973064
YGL254W	YPL248C	YJR044C	NOR	0.204264870931538
YGL254W	YGL192W	YOR140W	AND	0.356481481481482
YGL254W	YDL056W	YDR526C	AND	0.275806451612903
YGL254W	YDL056W	YJR044C	~RF1*RF2	0.201612903225806
YGL254W	YOR372C	YOR138C	T=1	0.251282051282051
YGL254W	YGL013C	YOR138C	T=1	0.250094732853354
YGL254W	YBR182C	YOR138C	T=1	0.234628248006174
YGL254W	YBR182C	YPL018W	~RF1*RF2	0.291741703112941
YGL254W	YNL309W	YOR138C	T=1	0.225806451612903
YGL254W	YER111C	YOR138C	RF1+~RF2	0.220673076923077
YGL254W	YDR146C	YAL022C	~RF1*RF2	0.321028466483012
YGL254W	YDR146C	YJR044C	~RF1*RF2	0.176308539944904
YGL254W	YDR146C	YOR138C	RF1+~RF2	0.173553719008264
YGL254W	YLR182W	YJR044C	NOR	0.251583391977481
YGL254W	YHL009C	YJR044C	~RF1*RF2	0.277597402597403
YPL248C	YGL192W	YMR087W	RF1*~RF2	0.333074534161491
YPL248C	YPL089C	YBR057C	~RF1	0.157986111111111
YPL248C	YBR182C	YBR057C	NOR	0.16
YPL248C	YDR146C	YOR138C	NAND	0.203146374829001
YPL248C	YHL009C	YBR057C	~RF1	0.164158686730506
YPL248C	YHL009C	YJR044C	~RF1*RF2	0.190834473324213
YPL248C	YIR018W	YBR057C	~RF1	0.169090909090909
YPL248C	YIL101C	YBR057C	NOR	0.176215277777778
YML051W	YAL051W	YBR020W	~RF1*RF2	0.43703007518797
YML051W	YHL027W	YDR282C	~RF1*RF2	0.158756684491979
YML051W	YER169W	YDR282C	RF2	0.218449931412894
YFL021W	YJR140C	YDR144C	RF2	0.211640211640212
YFL021W	YJR140C	YGL001C	T=1	0.149911816578483
YFL021W	YOR032C	YGL001C	~RF1+RF2	0.198250728862974
YFL021W	YOR032C	YDR522C	RF1*~RF2	0.36734693877551
YFL021W	YGL192W	YGL001C	NAND	0.177777777777778
YFL021W	YGL192W	YCR019W	~RF1*RF2	0.241975308641975
YFL021W	YDL056W	YGL001C	~RF2	0.243
YFL021W	YPL038W	YDR042C	RF2	0.194145758661888
YFL021W	YMR037C	YNL001W	~RF1+RF2	0.14453477868112
YFL021W	YKL062W	YDR067C	RF1*~RF2	0.211467444120505
YFL021W	YKL062W	YDR144C	AND	0.276967930029155
YFL021W	YKL062W	YMR178W	~RF1*RF2	0.250728862973761
YFL021W	YKL062W	YNL001W	~RF1+RF2	0.180758017492711
YFL021W	YKL062W	YDL237W	T=1	0.199028182701652
YFL021W	YKL062W	YDL238C	AND	0.306122448979592
YFL021W	YDL106C	YDR145W	RF2	0.296296296296296
YFL021W	YDL106C	YGL001C	~RF2	0.210826210826211
YFL021W	YGL071W	YFL024C	NOR	0.107353730542136
YFL021W	YGL071W	YLR262C	~RF1*RF2	0.2361782071927
YFL021W	YDL020C	YFL024C	NOR	0.128558310376492
YFL021W	YDL020C	YGL001C	T=1	0.214263850627487
YFL021W	YBL103C	YDR042C	AND	0.193499622071051
YFL021W	YBL103C	YDR067C	AND	0.249433106575964
YFL021W	YBL103C	YJR011C	RF2	0.36281179138322
YFL021W	YBL103C	YNL001W	NAND	0.195263290501386
YFL021W	YBL103C	YDR522C	AND	0.303350970017637
YFL021W	YJL089W	YDR522C	RF2	0.317460317460317
YFL021W	YKL020C	YGL001C	RF1+~RF2	0.148114285714286
YFL021W	YKL020C	YNL001W	~RF1+RF2	0.175542857142857
YFL021W	YHR084W	YDR086C	RF1*~RF2	0.222910216718266
YFL021W	YHR084W	YDR144C	RF1*~RF2	0.275984077841663
YFL021W	YDR463W	YGL001C	NAND	0.199335548172757
YFL021W	YDR463W	YPL217C	~RF1*RF2	0.334883720930233
YFL021W	YER111C	YKR093W	AND	0.3225
YFL021W	YBR240C	YKR093W	RF1*~RF2	0.227242524916943
YFL021W	YML007W	YDR041W	RF2	0.209339774557166
YFL021W	YMR016C	YDR041W	AND	0.383720930232558
YLR013W	YJL110C	YBL111C	XOR	0.179393939393939
YLR013W	YKL062W	YGR296W	XOR	0.256813417190776
YLR013W	YKL062W	YIL177C	XOR	0.256813417190776
YLR013W	YDL170W	YCR040W	XOR	0.212765957446808
YLR013W	YIR018W	YDR449C	XOR	0.2
YLR013W	YIR018W	YDR543C	~RF1*RF2	0.223809523809524
YLR013W	YIR018W	YEL074W	~RF1*RF2	0.304761904761905
YLR013W	YIR018W	YHL048W	~RF1*RF2	0.204761904761905
YLR013W	YIR018W	YNL337W	~RF1*RF2	0.228571428571429
YEL009C	YLR256W	YML076C	T=1	0.211111111111111
YEL009C	YOR358W	YGR204W	NOR	0.19015606242497
YEL009C	YGL192W	YLR048W	AND	0.262605478654861
YEL009C	YDL056W	YLR048W	~RF1*RF2	0.251322751322751
YEL009C	YDR253C	YGR204W	AND	0.219870664315109
YEL009C	YMR070W	YNL130C	~RF2	0.152564102564103
YEL009C	YKL043W	YMR195W	AND	0.313081554460865
YEL009C	YNL216W	YLR048W	AND	0.282586330291644
YEL009C	YGL071W	YER040W	RF2	0.383410138248848
YEL009C	YPL089C	YNR050C	RF1*~RF2	0.161884151653973
YEL009C	YJL089W	YKR097W	RF2	0.22258064516129
YEL009C	YDR463W	YBR043C	AND	0.423076923076923
YEL009C	YDR463W	YDR510W	~RF1*RF2	0.230769230769231
YEL009C	YGL162W	YMR136W	AND	0.361290322580645
YEL009C	YML007W	YDR084C	AND	0.412703804347826
YEL009C	YOL028C	YDR084C	AND	0.31472359058566
YEL009C	YOL028C	YBR046C	~RF1*RF2	0.413793103448276
YEL009C	YOL028C	YBR068C	AND	0.262725779967159
YEL009C	YOL028C	YLR048W	AND	0.251778872468528
YNL199C	YER040W	YJL148W	AND	0.260768845479589
YNL199C	YER040W	YDR510W	~RF1*RF2	0.281038692712246
YNL199C	YER040W	YGL254W	RF1*~RF2	0.145285499624343
YNL199C	YER040W	YLL025W	~RF2	0.147257700976709
YNL199C	YOR038C	YDR042C	AND	0.167901234567901
YNL199C	YLR113W	YPL251W	~RF1*RF2	0.244677197802198
YNL199C	YLR113W	YPL253C	~RF1*RF2	0.274725274725275
YNL199C	YGL192W	YOR138C	T=1	0.204166666666667
YNL199C	YPL038W	YDR042C	RF2	0.186980920314254
YNL199C	YPL038W	YGL254W	OR	0.176767676767677
YNL199C	YDR253C	YER092W	AND	0.36256157635468
YNL199C	YDR253C	YGL254W	RF1	0.164266767715044
YNL199C	YDR253C	YLR301W	AND	0.145509662751042
YNL199C	YGR249W	YBR087W	AND	0.3586186540732
YNL199C	YOR372C	YJR044C	~RF1*RF2	0.315897435897436
YNL199C	YOR372C	YOR138C	T=1	0.25054945054945
YNL199C	YDR081C	YLL025W	RF1+~RF2	0.120524636653669
YNL199C	YGL013C	YJR044C	~RF1	0.203174603174603
YNL199C	YGL013C	YOR138C	T=1	0.253968253968254
YNL199C	YDL106C	YLL025W	~RF2	0.146236559139785
YNL199C	YFR034C	YPL251W	~RF1*RF2	0.265396825396825
YNL199C	YKL015W	YGL254W	OR	0.158024691358025
YNL199C	YNL216W	YOR302W	AND	0.178062678062678
YNL199C	YGL071W	YPL251W	RF2	0.318302387267904
YNL199C	YNL139C	YDR042C	RF2	0.183870967741935
YNL199C	YPR065W	YOL121C	RF2	0.292063492063492
YNL199C	YER169W	YER177W	NOR	0.335972850678733
YNL199C	YOL067C	YGL254W	RF1	0.199078341013825
YNL199C	YBR182C	YJR044C	~RF1	0.213991769547325
YNL199C	YBR182C	YOR138C	T=1	0.211111111111111
YNL199C	YBR182C	YPL253C	RF2	0.246296296296296
YNL199C	YDR463W	YDR042C	AND	0.192
YNL199C	YDR463W	YDR510W	~RF1*RF2	0.3332
YNL199C	YDR463W	YEL044W	AND	0.295555555555556
YNL199C	YER111C	YOR138C	RF1+~RF2	0.223662306777646
YNL199C	YDR146C	YOR138C	RF1+~RF2	0.210652173913043
YNL199C	YLR182W	YJR044C	NOR	0.28
YNL199C	YDL170W	YJR044C	NOR	0.245392628205128
YNL199C	YDL170W	YPL253C	AND	0.200320512820513
YNL199C	YHL009C	YJR044C	~RF1*RF2	0.202898550724638
YNL199C	YIR018W	YJR044C	NOR	0.195852534562212
YNL199C	YBR297W	YJR044C	~RF1	0.222469410456062
YNL199C	YBR297W	YPL253C	AND	0.268631813125695
YNL199C	YOL028C	YDR042C	AND	0.187912087912088
YER040W	YJL110C	YDR041W	RF1*~RF2	0.245725317153889
YER040W	YJL110C	YGL001C	RF1+~RF2	0.215113072255929
YER040W	YOL089C	YGL001C	T=1	0.264264264264264
YER040W	YLR256W	YKR040C	RF2	0.280566801619433
YER040W	YLR256W	YGL001C	NAND	0.247773279352227
YER040W	YGL237C	YDL170W	AND	0.299465240641711
YER040W	YGL237C	YEL009C	~RF1	0.137566844919786
YER040W	YGL237C	YDR041W	RF1*~RF2	0.336898395721925
YER040W	YGL237C	YHR051W	RF1*~RF2	0.435160427807487
YER040W	YJR140C	YDR041W	RF1*~RF2	0.184615384615385
YER040W	YJR140C	YGL001C	NAND	0.251623931623932
YER040W	YOR032C	YGL001C	T=1	0.237654320987654
YER040W	YGL192W	YGL001C	RF1+~RF2	0.219852941176471
YER040W	YKL032C	YIL119C	AND	0.257859900717044
YER040W	YKL032C	YLL033W	AND	0.16988416988417
YER040W	YKL032C	YLL034C	~RF1*RF2	0.16988416988417
YER040W	YLR451W	YJL148W	XNOR	0.214634146341463
YER040W	YLR451W	YGL001C	T=1	0.21680216802168
YER040W	YMR021C	YJL148W	RF1*~RF2	0.264488636363636
YER040W	YDR253C	YGL254W	~RF1+RF2	0.124581724581725
YER040W	YMR070W	YHL016C	XNOR	0.196064814814815
YER040W	YMR070W	YLR130C	RF1*~RF2	0.3625
YER040W	YKL062W	YER190W	~RF1*RF2	0.3515625
YER040W	YOR372C	YCR064C	RF2	0.170068027210884
YER040W	YOR372C	YHL029C	~RF1*RF2	0.303996598639456
YER040W	YOR372C	YNR018W	RF1*~RF2	0.170068027210884
YER040W	YDR081C	YLL025W	XNOR	0.16
YER040W	YKL043W	YPL265W	~RF1*RF2	0.282352941176471
YER040W	YFR034C	YJL173C	~RF1*RF2	0.276909722222222
YER040W	YOR363C	YJL148W	RF1*~RF2	0.2578125
YER040W	YKL015W	YHL015W	RF1*~RF2	0.305791505791506
YER040W	YKL015W	YLR130C	RF1	0.247104247104247
YER040W	YKL015W	YPR038W	RF1	0.318532818532819
YER040W	YNL216W	YLR047C	AND	0.497812348079728
YER040W	YCR106W	YEL005C	~RF1*RF2	0.257851239669421
YER040W	YHL027W	YKR040C	~RF1*RF2	0.20966420966421
YER040W	YHL027W	YGL001C	T=1	0.298525798525799
YER040W	YPL089C	YJL148W	AND	0.209195402298851
YER040W	YPR065W	YHR193C	AND	0.401470588235294
YER040W	YER169W	YLL033W	AND	0.248366013071895
YER040W	YER169W	YLL034C	NOR	0.194268476621418
YER040W	YER169W	YLR439W	RF1*~RF2	0.247762694821518
YER040W	YDL020C	YGL001C	T=1	0.2995522995523
YER040W	YOL067C	YCR019W	RF2	0.402631578947368
YER040W	YBL103C	YDR508C	~RF1*RF2	0.36125
YER040W	YBL103C	YLR130C	RF1	0.21875
YER040W	YBL103C	YPR038W	RF1	0.33
YER040W	YBL103C	YDL066W	RF1*~RF2	0.275
YER040W	YLR403W	YJL148W	RF1*~RF2	0.276809210526316
YER040W	YKL020C	YDR041W	RF1*~RF2	0.239316239316239
YER040W	YKL020C	YGL001C	RF1+~RF2	0.192307692307692
YER040W	YNL309W	YCR065W	~RF1*RF2	0.288235294117647
YER040W	YDR463W	YGL001C	T=1	0.189153439153439
YER040W	YGL162W	YGL001C	T=1	0.25293586269196
YER040W	YER111C	YCR065W	~RF1*RF2	0.254385964912281
YER040W	YDR146C	YLR439W	RF1*~RF2	0.235078053259871
YER040W	YLR182W	YCR064C	AND	0.212418300653595
YER040W	YLR182W	YNR018W	RF1*~RF2	0.163398692810457
YER040W	YML076C	YIR030C	AND	0.24234693877551
YER040W	YML007W	YLR439W	RF2	0.226648351648352
YER040W	YML007W	YDR041W	AND	0.222527472527473
YER040W	YJL056C	YHR194W	RF2	0.267814442850311
YER040W	YOL028C	YCR019W	~RF1*RF2	0.348214285714286
YER040W	YOL028C	YDR041W	RF1*~RF2	0.301339285714286
YER040W	YMR016C	YDR041W	RF1*~RF2	0.34375
YGL181W	YGL013C	YDR282C	XOR	0.171428571428571
YGL181W	YLR014C	YPR049C	AND	0.448784722222222
YGL181W	YER169W	YDR282C	RF2	0.162775754979653
YGL181W	YDL170W	YDR282C	RF1*~RF2	0.155730897009967
YGL181W	YDR213W	YDR282C	RF1*~RF2	0.15780998389694
YJL110C	YLR256W	YDR543C	RF2	0.406189555125725
YJL110C	YLR256W	YER189W	~RF1*RF2	0.294003868471954
YJL110C	YLR256W	YNL337W	RF2	0.415860735009671
YJL110C	YJR140C	YDR084C	~RF1*RF2	0.271033314511575
YJL110C	YJR140C	YGL001C	NAND	0.210803689064559
YJL110C	YGL192W	YGL001C	RF1+~RF2	0.139102564102564
YJL110C	YLR451W	YGL001C	T=1	0.16969696969697
YJL110C	YDL056W	YGL001C	~RF2	0.2296875
YJL110C	YKL062W	YDR545W	~RF1*RF2	0.31304347826087
YJL110C	YKL062W	YNL241C	~RF1*RF2	0.201242236024845
YJL110C	YGL013C	YCR105W	~RF1*RF2	0.265010351966874
YJL110C	YFR034C	YDL091C	RF1+~RF2	0.147819660014782
YJL110C	YGL071W	YNL241C	AND	0.351654846335697
YJL110C	YHL027W	YGL001C	T=1	0.183150183150183
YJL110C	YPL089C	YCR019W	AND	0.38
YJL110C	YPR065W	YBL111C	RF1*~RF2	0.223214285714286
YJL110C	YBL103C	YDR084C	~RF1*RF2	0.3075
YJL110C	YKL020C	YCR019W	AND	0.393617021276596
YJL110C	YDR463W	YGL001C	T=1	0.14124347413384
YJL110C	YHR006W	YCR040W	XOR	0.147018970189702
YJL110C	YGL162W	YGL001C	T=1	0.2
YJL110C	YDR146C	YNL241C	RF1*~RF2	0.292929292929293
YJL110C	YBR083W	YER190W	~RF1*RF2	0.305590062111801
YJL110C	YBR240C	YGL001C	XNOR	0.238482384823848
YJL110C	YDL170W	YBL111C	AND	0.182249644043664
YJL110C	YDL170W	YCR040W	RF2	0.145799715234931
YJL110C	YDL170W	YGL001C	NAND	0.199335548172757
YJL110C	YDL170W	YNL241C	~RF1*RF2	0.199335548172757
YJL110C	YML007W	YDR041W	~RF1*RF2	0.271808999081726
YJL110C	YIR018W	YBL111C	RF1*~RF2	0.159090909090909
YJL110C	YIR018W	YCR040W	RF1*~RF2	0.15
YJL110C	YJL056C	YCR040W	RF1*~RF2	0.168367346938776
YJL110C	YOL028C	YCR019W	~RF1*RF2	0.218012422360248
YJL110C	YOL028C	YDR084C	~RF1*RF2	0.298136645962733
YJL110C	YMR164C	YCR107W	AND	0.452571428571429
YFL031W	YKL020C	YCR019W	~RF1*RF2	0.380434782608696
YFL031W	YHR084W	YOL031C	T=1	0.183512140033879
YFL031W	YOL028C	YCR019W	AND	0.351339481774264
YOL089C	YLR256W	YGL001C	RF1+~RF2	0.239858906525573
YOL089C	YLR256W	YNL337W	RF2	0.396825396825397
YOL089C	YOR038C	YDL068W	RF1*~RF2	0.387596899224806
YOL089C	YJR140C	YDR042C	~RF1*RF2	0.145502645502645
YOL089C	YJR140C	YGL001C	T=1	0.197530864197531
YOL089C	YJR140C	YJR011C	RF1*~RF2	0.248015873015873
YOL089C	YOR032C	YGL001C	T=1	0.233909465020576
YOL089C	YGL192W	YGL001C	RF1+~RF2	0.275624461670973
YOL089C	YIL128W	YGR218W	AND	0.322620140801959
YOL089C	YIL128W	YJR011C	AND	0.367309458218549
YOL089C	YMR037C	YDR042C	RF1*~RF2	0.206611570247934
YOL089C	YGL071W	YGR218W	RF1*~RF2	0.256754338879943
YOL089C	YHL027W	YGL001C	T=1	0.264550264550265
YOL089C	YDL020C	YGL001C	T=1	0.309178743961353
YOL089C	YOL067C	YDR042C	RF2	0.192307692307692
YOL089C	YOL067C	YJR011C	RF1*~RF2	0.210989010989011
YOL089C	YBL103C	YPR198W	RF1*~RF2	0.216806722689076
YOL089C	YKL020C	YGL001C	RF1+~RF2	0.203703703703704
YOL089C	YDR463W	YGL001C	T=1	0.209134615384615
YOL089C	YDR463W	YGR218W	RF1*~RF2	0.349416208791209
YOL089C	YDR310C	YDR042C	AND	0.184873949579832
YOL089C	YGL162W	YGL001C	T=1	0.249084249084249
YOL089C	YBR240C	YGL001C	RF1+~RF2	0.255494505494506
YOL089C	YBR240C	YJR011C	AND	0.368303571428571
YOL089C	YDL170W	YGL001C	T=1	0.209134615384615
YOL089C	YML007W	YNL134C	~RF1*RF2	0.182501341921632
YLR256W	YOR358W	YKL182W	AND	0.340501792114695
YLR256W	YJR147W	YKR040C	RF1	0.271566731141199
YLR256W	YKL032C	YLL034C	RF1	0.211111111111111
YLR256W	YMR021C	YER145C	NOR	0.233862433862434
YLR256W	YMR021C	YJL048C	NAND	0.334656084656085
YLR256W	YIL128W	YDR543C	RF1	0.455882352941177
YLR256W	YIL128W	YNL337W	RF1	0.470588235294118
YLR256W	YPL038W	YLL034C	RF1	0.257400257400257
YLR256W	YDR253C	YER189W	RF1*~RF2	0.264705882352941
YLR256W	YOR372C	YKR040C	AND	0.361111111111111
YLR256W	YHL020C	YKL182W	RF1*~RF2	0.199230769230769
YLR256W	YHL020C	YPL231W	AND	0.369230769230769
YLR256W	YGL013C	YDR543C	RF1	0.405
YLR256W	YGL013C	YNL337W	RF1	0.4725
YLR256W	YKL015W	YGR175C	~RF1	0.161030595813204
YLR256W	YKL015W	YLL034C	RF1*~RF2	0.281803542673108
YLR256W	YKL015W	YLR213C	XNOR	0.152173913043478
YLR256W	YGL071W	YDL174C	~RF1*RF2	0.233056185437138
YLR256W	YGL071W	YDR543C	RF1	0.340136054421769
YLR256W	YGL071W	YER145C	~RF1*RF2	0.166288737717309
YLR256W	YGL071W	YGL191W	~RF1*RF2	0.343915343915344
YLR256W	YGL071W	YKL051W	~RF1*RF2	0.413202317964223
YLR256W	YGL071W	YKL052C	RF1	0.260015117157974
YLR256W	YGL071W	YLR213C	XNOR	0.141093474426808
YLR256W	YGL071W	YNL337W	RF1	0.347694633408919
YLR256W	YCR106W	YGR175C	NOR	0.222558139534884
YLR256W	YMR182C	YDR543C	RF1	0.45
YLR256W	YMR182C	YNL337W	RF1	0.48
YLR256W	YHL027W	YKR040C	AND	0.351377018043685
YLR256W	YER169W	YLL034C	RF1	0.227163461538462
YLR256W	YDL020C	YGL001C	~RF1+RF2	0.266494734579841
YLR256W	YDL020C	YML008C	~RF1*RF2	0.180528691166989
YLR256W	YDL020C	YNL337W	RF1	0.451321727917473
YLR256W	YNL167C	YMR070W	AND	0.241874527588813
YLR256W	YBR182C	YDR543C	RF1	0.451282051282051
YLR256W	YBR182C	YNL337W	RF1	0.462564102564103
YLR256W	YNL309W	YKL097C	~RF1+RF2	0.220408163265306
YLR256W	YHR084W	YAL039C	NAND	0.1925
YLR256W	YDL048C	YNL337W	RF1	0.493831168831169
YLR256W	YGL162W	YGL001C	~RF1+RF2	0.248218029350105
YLR256W	YGL162W	YGL056C	RF2	0.30188679245283
YLR256W	YGL162W	YLL033W	RF2	0.19622641509434
YLR256W	YGL162W	YLL034C	RF1	0.20125786163522
YLR256W	YGL162W	YMR037C	AND	0.275052410901467
YLR256W	YGL162W	YMR056C	RF1*~RF2	0.295178197064989
YLR256W	YDR146C	YDR543C	RF1	0.430416068866571
YLR256W	YLR182W	YOL114C	AND	0.285714285714286
YLR256W	YBR240C	YGL001C	XNOR	0.202020202020202
YLR256W	YDL170W	YGL001C	NAND	0.221538461538462
YLR256W	YDL170W	YNL337W	RF1	0.492307692307692
YLR256W	YIR018W	YDR543C	RF1	0.4
YLR256W	YIR018W	YNL337W	RF1	0.408333333333333
YLR256W	YPR196W	YDR543C	RF1	0.403100775193798
YLR256W	YPR196W	YNL337W	RF1	0.436692506459948
YLR256W	YJL056C	YNL337W	RF1	0.418447293447293
YLR256W	YIL101C	YDR543C	RF1	0.399226305609284
YLR256W	YIL101C	YNL337W	RF1	0.48742746615087
YLR256W	YMR016C	YKL097C	NAND	0.148369565217391
YGL237C	YOR358W	YPL207W	RF1	0.19047619047619
YGL237C	YJR140C	YDR041W	~RF1*RF2	0.360119047619048
YGL237C	YMR037C	YBR243C	AND	0.310672514619883
YGL237C	YGL013C	YOR269W	AND	0.255417956656347
YGL237C	YGL013C	YPL018W	~RF1*RF2	0.336687306501548
YGL237C	YPR065W	YJL148W	~RF1*RF2	0.242647058823529
YGL237C	YBL103C	YDR040C	~RF1*RF2	0.377690100430416
YGL237C	YBL103C	YDR522C	~RF1*RF2	0.338952654232425
YGL237C	YBR182C	YPL018W	~RF1*RF2	0.390251196172249
YGL237C	YML007W	YDR041W	RF2	0.238461538461538
YGL237C	YBL054W	YIR030C	XOR	0.181730769230769
YOR358W	YPL038W	YGR204W	NOR	0.31640625
YOR358W	YDR253C	YGR204W	RF2	0.16
YOR358W	YHL020C	YKL182W	AND	0.286609941782356
YOR358W	YKL043W	YKL062W	AND	0.331034482758621
YOR358W	YNL216W	YOR302W	AND	0.175324675324675
YOR358W	YPR065W	YDR077W	RF2	0.26
YOR038C	YJR140C	YDR042C	AND	0.222222222222222
YOR038C	YPL038W	YDR042C	RF2	0.191232048374906
YOR038C	YMR037C	YDR103W	T=1	0.185007974481659
YOR038C	YKL062W	YDR103W	T=1	0.236612999403697
YOR038C	YDR463W	YDR103W	T=1	0.272727272727273
YOR038C	YHR006W	YDR103W	T=1	0.183196395441293
YOR038C	YDR310C	YDR042C	AND	0.168940870695257
YOR038C	YLR182W	YDR224C	~RF1*RF2	0.275642724622316
YJR140C	YOR032C	YGL001C	T=1	0.181560283687943
YJR140C	YGL192W	YLR047C	AND	0.437962962962963
YJR140C	YIL128W	YGR218W	AND	0.266061980347695
YJR140C	YPL038W	YDR042C	RF2	0.157090909090909
YJR140C	YPL038W	YJL192C	T=1	0.261818181818182
YJR140C	YKL062W	YDR144C	RF1	0.233236151603499
YJR140C	YNL216W	YLR047C	AND	0.400197628458498
YJR140C	YCR106W	YDR084C	RF1*~RF2	0.265514950166113
YJR140C	YHL027W	YGL001C	T=1	0.217283950617284
YJR140C	YNL139C	YDR042C	RF2	0.164444444444444
YJR140C	YNL139C	YGR072W	AND	0.29037037037037
YJR140C	YOL067C	YDR042C	XOR	0.216849816849817
YJR140C	YKL020C	YGL001C	NAND	0.19047619047619
YJR140C	YDR463W	YDR042C	AND	0.20979020979021
YJR140C	YDR463W	YGL001C	NAND	0.295017482517482
YJR140C	YGL162W	YGL001C	T=1	0.205128205128205
YJR140C	YDL170W	YGL001C	NAND	0.295017482517482
YJR140C	YML007W	YDR041W	RF2	0.220458553791887
YJR140C	YOL028C	YBR008C	RF1*~RF2	0.285714285714286
YJR140C	YOL028C	YDR084C	AND	0.314285714285714
YJR140C	YOL028C	YLR047C	AND	0.35
YJR140C	YOL028C	YLR048W	AND	0.339285714285714
YOR032C	YGL192W	YGL001C	NAND	0.204216524216524
YOR032C	YDL056W	YGL001C	~RF2	0.277551020408163
YOR032C	YPL038W	YDR042C	RF2	0.226757369614512
YOR032C	YDL106C	YGL001C	~RF2	0.24400871459695
YOR032C	YDL020C	YGL001C	T=1	0.256518675123326
YOR032C	YJL089W	YDR522C	~RF1*RF2	0.447916666666667
YOR032C	YKL020C	YGL001C	RF1+~RF2	0.187234042553191
YOR032C	YDR463W	YGL001C	T=1	0.18125
YOR032C	YBR240C	YEL050C	RF1*~RF2	0.285714285714286
YOR032C	YBR240C	YGL001C	RF1+~RF2	0.19375
YOR032C	YDL170W	YGL001C	T=1	0.18125
YJR147W	YKL032C	YIL119C	AND	0.335858585858586
YJR147W	YIR017C	YGR188C	RF2	0.268085106382979
YJR147W	YGL071W	YPR139C	NAND	0.266666666666667
YJR147W	YER169W	YDR282C	RF2	0.192760762475905
YJR147W	YBL103C	YMR019W	AND	0.386460348162476
YJR147W	YMR016C	YGR249W	AND	0.37037037037037
YJR147W	YMR016C	YIL119C	AND	0.355555555555556
YLR113W	YMR021C	YPL251W	RF1*~RF2	0.258585858585859
YLR113W	YMR037C	YPR198W	AND	0.328330206378987
YLR113W	YKL062W	YPR198W	RF1*~RF2	0.253292806484296
YLR113W	YFR034C	YPL251W	RF1*~RF2	0.201863354037267
YLR113W	YFR034C	YPL253C	RF2	0.191511387163561
YLR113W	YBR182C	YPL251W	AND	0.285714285714286
YLR113W	YBR083W	YPR198W	RF1*~RF2	0.253292806484296
YLR113W	YDL170W	YPL251W	RF1*~RF2	0.270168855534709
YLR113W	YDL170W	YPL253C	XOR	0.186053783614759
YLR113W	YOR230W	YLR360W	AND	0.272222222222222
YGL192W	YMR021C	YHR194W	RF1*~RF2	0.278787878787879
YGL192W	YMR021C	YPL253C	AND	0.270454545454545
YGL192W	YDL056W	YFR017C	AND	0.256412337662338
YGL192W	YDL056W	YHR194W	RF2	0.230113636363636
YGL192W	YDL056W	YJR044C	AND	0.233035714285714
YGL192W	YDL056W	YGL001C	~RF2	0.198701298701299
YGL192W	YDL056W	YJL139C	~RF1	0.170941558441558
YGL192W	YER028C	YFR017C	AND	0.256412337662338
YGL192W	YER028C	YCR019W	RF1*~RF2	0.296103896103896
YGL192W	YMR037C	YMR087W	~RF1*RF2	0.328125
YGL192W	YKL062W	YNL241C	~RF1*RF2	0.216472303206997
YGL192W	YKL062W	YMR087W	~RF1*RF2	0.293731778425656
YGL192W	YOR372C	YFR017C	AND	0.448170731707317
YGL192W	YOR372C	YJR044C	~RF1*RF2	0.193407012195122
YGL192W	YOR372C	YOR140W	AND	0.288109756097561
YGL192W	YGL013C	YBR057C	NOR	0.178021978021978
YGL192W	YGL013C	YHR194W	RF2	0.170800627943485
YGL192W	YGL013C	YOR138C	T=1	0.242804814233386
YGL192W	YFR034C	YPL253C	RF2	0.203007518796992
YGL192W	YLR014C	YJL204C	T=1	0.346666666666667
YGL192W	YGL071W	YPL253C	AND	0.215592334494774
YGL192W	YLR176C	YPL188W	RF1*~RF2	0.36734693877551
YGL192W	YHL027W	YGL001C	~RF1+RF2	0.326666666666667
YGL192W	YHL027W	YJL204C	T=1	0.37125
YGL192W	YPL089C	YHR194W	RF1*~RF2	0.219036240541617
YGL192W	YDL020C	YGL001C	~RF1+RF2	0.306324786324786
YGL192W	YOL067C	YCR019W	RF2	0.292530657748049
YGL192W	YBL103C	YJR011C	RF2	0.318346253229974
YGL192W	YBR182C	YBR057C	NAND	0.118312757201646
YGL192W	YBR182C	YHR194W	~RF1*RF2	0.141460905349794
YGL192W	YBR182C	YOR138C	T=1	0.174039780521262
YGL192W	YBR182C	YOR140W	AND	0.279835390946502
YGL192W	YBR182C	YPL253C	RF2	0.209876543209877
YGL192W	YKL020C	YJL204C	T=1	0.42358803986711
YGL192W	YCR018C	YFR017C	RF2	0.340909090909091
YGL192W	YNL309W	YOR138C	T=1	0.215384615384615
YGL192W	YDR463W	YCR019W	RF1*~RF2	0.255208333333333
YGL192W	YDR463W	YJL139C	NOR	0.15625
YGL192W	YDR463W	YPL217C	~RF1*RF2	0.236111111111111
YGL192W	YGL162W	YGL001C	~RF1+RF2	0.242586399108138
YGL192W	YDR146C	YFR017C	RF1*~RF2	0.372960372960373
YGL192W	YDR146C	YHR138C	T=1	0.17982017982018
YGL192W	YDR146C	YOR138C	NAND	0.288600288600289
YGL192W	YLR182W	YHR194W	RF1*~RF2	0.230232558139535
YGL192W	YBR240C	YFL060C	~RF1+RF2	0.109375
YGL192W	YBR240C	YCR019W	RF1*~RF2	0.283333333333333
YGL192W	YBR240C	YGL001C	NAND	0.161458333333333
YGL192W	YDL170W	YCR019W	RF1*~RF2	0.216112266112266
YGL192W	YDL170W	YDR129C	~RF1*RF2	0.354816354816355
YGL192W	YDL170W	YGL001C	NAND	0.162993762993763
YGL192W	YML007W	YCR019W	RF1*~RF2	0.320121951219512
YGL192W	YML007W	YJL204C	T=1	0.333188153310104
YGL192W	YHL009C	YJR044C	~RF1*RF2	0.227027027027027
YGL192W	YIR018W	YBR057C	~RF1	0.121739130434783
YGL192W	YJL206C	YNR018W	~RF1*RF2	0.179155900086133
YGL192W	YML081W	YCR019W	RF1*~RF2	0.237362637362637
YGL192W	YJL056C	YHR194W	RF2	0.221538461538462
YOL108C	YMR021C	YJL048C	T=1	0.201955782312925
YOL108C	YMR037C	YJL048C	T=1	0.181286549707602
YOL108C	YOR372C	YDR146C	AND	0.288352272727273
YOL108C	YOR372C	YGL116W	AND	0.434659090909091
YOL108C	YKL015W	YGR238C	~RF2	0.222233420681314
YOL108C	YHR084W	YDR146C	RF1*~RF2	0.247747747747748
YOL108C	YDL170W	YDR129C	AND	0.241438778024144
YOL108C	YOL028C	YJL048C	~RF2	0.225217391304348
YOL108C	YOL028C	YJR105W	AND	0.304347826086957
YOL108C	YMR016C	YGR238C	~RF2	0.138891352549889
YKL032C	YPL038W	YLL034C	RF1*~RF2	0.232198142414861
YKL032C	YMR037C	YMR177W	AND	0.194654882154882
YKL032C	YFR034C	YDR441C	AND	0.224489795918367
YKL032C	YKL015W	YLL034C	RF1*~RF2	0.173643410852713
YKL032C	YKL015W	YMR177W	AND	0.210852713178295
YKL032C	YPR065W	YJR100C	~RF1*RF2	0.173913043478261
YKL032C	YOL067C	YJR100C	~RF1*RF2	0.241071428571429
YKL032C	YGL162W	YBL029W	AND	0.475255102040816
YKL032C	YLR182W	YOR315W	RF1*~RF2	0.455082742316785
YKL032C	YDR213W	YJR100C	RF2	0.25
YKL032C	YOL028C	YDR084C	AND	0.398611111111111
YKL032C	YOL028C	YMR177W	RF1*~RF2	0.203125
YLR451W	YPL038W	YDR042C	RF2	0.188688688688689
YLR451W	YMR037C	YOR226C	RF1+~RF2	0.151300236406619
YLR451W	YKL062W	YOR226C	XOR	0.172955974842767
YLR451W	YHL027W	YGL001C	T=1	0.224691358024691
YLR451W	YNL139C	YDR042C	RF2	0.180952380952381
YLR451W	YNL139C	YKL118W	RF1	0.241269841269841
YLR451W	YPR065W	YJR100C	AND	0.178718400940623
YLR451W	YPR065W	YDR077W	RF2	0.211640211640212
YLR451W	YPR065W	YER073W	AND	0.211640211640212
YLR451W	YDL020C	YGL001C	T=1	0.25050505050505
YLR451W	YOL067C	YJR100C	AND	0.185714285714286
YLR451W	YGL162W	YGL001C	T=1	0.234920634920635
YLR451W	YBR240C	YGL001C	NAND	0.189125295508274
YLR451W	YML007W	YOR236W	RF2	0.213675213675214
YMR021C	YGL013C	YHR194W	~RF1*RF2	0.225806451612903
YMR021C	YGL013C	YPL018W	~RF1*RF2	0.223963133640553
YMR021C	YKL043W	YER145C	NOR	0.363247863247863
YMR021C	YFR034C	YPL253C	RF2	0.223816663097023
YMR021C	YFR034C	YLR397C	~RF1*RF2	0.172949239665881
YMR021C	YKL015W	YER145C	~RF1	0.252525252525253
YMR021C	YKL015W	YER146W	~RF1*RF2	0.131313131313131
YMR021C	YKL015W	YGR256W	NOR	0.271043771043771
YMR021C	YGL071W	YER145C	~RF1	0.215703703703704
YMR021C	YPL089C	YHR194W	NOR	0.294736842105263
YMR021C	YPR065W	YHR194W	NOR	0.226671476671477
YMR021C	YLR403W	YGL135W	~RF1*RF2	0.387096774193548
YMR021C	YBR182C	YHR194W	~RF1*RF2	0.342187305150268
YMR021C	YBR182C	YPL253C	RF2	0.246913580246914
YMR021C	YER111C	YER145C	NOR	0.331009615384615
YMR021C	YDR146C	YDL030W	RF2	0.185185185185185
YMR021C	YDL170W	YPL253C	AND	0.1981703026038
YMR021C	YOL028C	YJL048C	NAND	0.309615384615385
YDL056W	YPL038W	YHR194W	RF1	0.256256256256256
YDL056W	YPL038W	YGL013C	RF1	0.35006435006435
YDL056W	YDR253C	YMR144W	RF2	0.226757369614512
YDL056W	YOR372C	YBR077C	RF1	0.293478260869565
YDL056W	YOR372C	YDR451C	RF1*~RF2	0.273913043478261
YDL056W	YOR372C	YDR452W	RF1	0.260869565217391
YDL056W	YOR372C	YDR526C	RF1*~RF2	0.222554347826087
YDL056W	YOR372C	YFR017C	AND	0.260869565217391
YDL056W	YOR372C	YJR044C	AND	0.188315217391304
YDL056W	YOR372C	YKL097C	XNOR	0.252173913043478
YDL056W	YOR372C	YLR439W	RF1*~RF2	0.227445652173913
YDL056W	YOR372C	YMR144W	~RF1*RF2	0.199728260869565
YDL056W	YOR372C	YOR246C	~RF1*RF2	0.28695652173913
YDL056W	YNL216W	YBR190W	RF1	0.285714285714286
YDL056W	YLR176C	YGR180C	NOR	0.273887332710862
YDL056W	YPL089C	YHR194W	RF1	0.261437908496732
YDL056W	YBR182C	YBR190W	RF1	0.263076923076923
YDL056W	YKL020C	YGL001C	~RF1	0.189231248054777
YDL056W	YCR018C	YFR017C	RF2	0.353846153846154
YDL056W	YHR084W	YKL097C	~RF2	0.15625
YDL056W	YHR084W	YMR306W	RF1*~RF2	0.245
YDL056W	YHR084W	YDR144C	RF1*~RF2	0.27125
YDL056W	YHR084W	YDR145W	AND	0.335833333333333
YDL056W	YDR463W	YGL001C	~RF1	0.228461538461538
YDL056W	YDR463W	YLR430W	AND	0.41025641025641
YDL056W	YDR146C	YFR017C	RF1*~RF2	0.317441860465116
YDL056W	YDR146C	YJR044C	RF1*~RF2	0.194651162790698
YDL056W	YDR146C	YLR439W	AND	0.244883720930233
YDL056W	YLR182W	YBR077C	RF1*~RF2	0.419084461637653
YDL056W	YLR182W	YCR064C	RF1	0.2321083172147
YDL056W	YLR182W	YDL017W	~RF1*RF2	0.277240490006447
YDL056W	YLR182W	YDR113C	~RF1*RF2	0.323447238340855
YDL056W	YLR182W	YDR115W	T=1	0.170212765957447
YDL056W	YLR182W	YDR263C	T=1	0.234687298517086
YDL056W	YLR182W	YDR452W	RF1*~RF2	0.377176015473888
YDL056W	YLR182W	YHR061C	~RF1*RF2	0.234687298517086
YDL056W	YLR182W	YHR149C	~RF1*RF2	0.225660863958736
YDL056W	YLR182W	YHR194W	RF1	0.270793036750484
YDL056W	YLR182W	YIL026C	~RF1*RF2	0.26434558349452
YDL056W	YLR182W	YJL187C	~RF1*RF2	0.245003223726628
YDL056W	YLR182W	YJR044C	RF1*~RF2	0.239845261121857
YDL056W	YLR182W	YLR103C	~RF1*RF2	0.245003223726628
YDL056W	YLR182W	YLR104W	~RF1	0.257898130238556
YDL056W	YLR182W	YMR144W	~RF1*RF2	0.254459488502042
YDL056W	YLR182W	YOR075W	~RF1*RF2	0.251450676982592
YDL056W	YLR182W	YPR159W	~RF1*RF2	0.294003868471954
YDL056W	YDL170W	YJR044C	RF1*~RF2	0.286153846153846
YDL056W	YDL170W	YGL001C	~RF1	0.228461538461538
YIL128W	YKL062W	YER189W	~RF1*RF2	0.264171122994652
YIL128W	YNL139C	YGR072W	AND	0.31207729468599
YIL128W	YBL103C	YJR011C	RF2	0.37037037037037
YIL128W	YDR463W	YGR072W	AND	0.454250295159386
YIL128W	YDR520C	YLR289W	OR	0.179183135704875
YIR017C	YOR363C	YGR188C	RF1	0.268085106382979
YIR017C	YHR084W	YDR144C	RF1	0.261052631578947
YIR017C	YHR084W	YDR145W	RF1	0.225789473684211
YIR017C	YOR162C	YGR188C	RF1	0.310606060606061
YPL038W	YDR253C	YAL012W	~RF1*RF2	0.274285714285714
YPL038W	YDR253C	YEL072W	~RF1*RF2	0.353877551020408
YPL038W	YDR253C	YGR204W	RF2	0.185142857142857
YPL038W	YDR253C	YGL254W	OR	0.154285714285714
YPL038W	YMR070W	YGL255W	AND	0.343331446896812
YPL038W	YKL062W	YDR042C	RF1	0.211588541666667
YPL038W	YDR081C	YDR042C	RF1	0.164221364221364
YPL038W	YDL106C	YLR439W	RF2	0.228228228228228
YPL038W	YKL015W	YGL254W	OR	0.162143710530807
YPL038W	YNL216W	YJL192C	T=1	0.266666666666667
YPL038W	YPR065W	YDR042C	RF1*~RF2	0.252525252525252
YPL038W	YPR065W	YOL121C	RF2	0.296296296296296
YPL038W	YPR065W	YGL012W	RF2	0.173160173160173
YPL038W	YOL067C	YDR042C	OR	0.176904176904177
YPL038W	YOL067C	YGL254W	RF1	0.206388206388206
YPL038W	YJL089W	YDR522C	RF2	0.358644358644359
YPL038W	YBR182C	YHR194W	AND	0.205714285714286
YPL038W	YDR310C	YDR042C	RF1	0.186758893280632
YPL038W	YLR182W	YLR439W	AND	0.223214285714286
YPL038W	YML007W	YLR439W	RF2	0.249701314217443
YPL038W	YML081W	YDR042C	RF1	0.17687074829932
YPL038W	YJL056C	YHR194W	RF2	0.25
YDR253C	YGL209W	YER134C	NAND	0.169714285714286
YDR253C	YGL209W	YML072C	AND	0.176914285714286
YDR253C	YMR070W	YGL255W	~RF1*RF2	0.261707988980716
YDR253C	YMR037C	YDR256C	AND	0.376522702104097
YDR253C	YOR363C	YDR208W	RF1*~RF2	0.219428571428571
YDR253C	YOR363C	YLR174W	RF1*~RF2	0.237714285714286
YDR253C	YOR363C	YML072C	AND	0.208
YDR253C	YKL015W	YGL254W	T=1	0.105142857142857
YDR253C	YPR065W	YDR077W	RF2	0.275132275132275
YDR253C	YMR053C	YLR373C	RF1*~RF2	0.18715524034673
YDR253C	YMR053C	YLR375W	RF1	0.25531914893617
YDR253C	YMR053C	YML072C	RF1*~RF2	0.201930654058314
YDR253C	YLR182W	YMR144W	RF2	0.204278812974465
YDR253C	YOR162C	YML072C	AND	0.284375
YDR253C	YOL028C	YPR167C	AND	0.452008928571429
YGR249W	YKL062W	YJR054W	RF1*~RF2	0.194543828264758
YGR249W	YGL071W	YKL059C	AND	0.444711538461538
YGR249W	YCR106W	YBR167C	AND	0.224826388888889
YGR249W	YLR176C	YOR280C	NAND	0.194444444444444
YGR249W	YDL020C	YPR107C	RF2	0.392050587172538
YGR249W	YDL020C	YPR108W	~RF1*RF2	0.357723577235772
YGR249W	YCR018C	YBR167C	XOR	0.203636363636364
YGR249W	YCR018C	YBR168W	RF2	0.232727272727273
YGR249W	YHR084W	YJL145W	~RF1*RF2	0.184491978609626
YGR249W	YHR084W	YJR054W	AND	0.149732620320856
YGR249W	YHR084W	YOR094W	AND	0.164705882352941
YGR249W	YLR182W	YJR054W	AND	0.303030303030303
YGR249W	YJL206C	YMR259C	RF1*~RF2	0.292207792207792
YGL209W	YER028C	YEL070W	AND	0.265384615384615
YGL209W	YAL051W	YML072C	RF1*~RF2	0.284722222222222
YGL209W	YDR081C	YDR317W	RF1*~RF2	0.260307692307692
YGL209W	YKL043W	YEL069C	AND	0.257142857142857
YGL209W	YOR363C	YML072C	RF1*~RF2	0.188425531914894
YGL209W	YKL015W	YEL070W	RF1*~RF2	0.355731225296443
YGL209W	YPL089C	YDL245C	RF1	0.234749034749035
YGL209W	YBL103C	YDR317W	RF1*~RF2	0.286336756924992
YGL209W	YDR213W	YDL092W	~RF1*RF2	0.285283018867925
YGL209W	YHL009C	YDL094C	RF1*~RF2	0.402285714285714
YGL209W	YOR162C	YDL094C	RF1*~RF2	0.357142857142857
YGL209W	YOL028C	YDR317W	RF1*~RF2	0.221176470588235
YGL209W	YMR016C	YEL070W	RF1*~RF2	0.382978723404255
YER028C	YOR372C	YFR017C	AND	0.260869565217391
YER028C	YHL027W	YEL070W	AND	0.335581395348837
YER028C	YDL020C	YEL070W	RF1*~RF2	0.317214700193424
YER028C	YCR018C	YFR017C	RF2	0.289915966386555
YER028C	YDL048C	YER189W	AND	0.293023255813953
YER028C	YLR182W	YFR017C	AND	0.2690625
YER028C	YBR297W	YFR017C	RF2	0.256363636363636
YMR070W	YOR372C	YKR040C	AND	0.252424242424242
YMR070W	YKL015W	YHL016C	~RF2	0.13265306122449
YMR070W	YKL015W	YLR130C	~RF1*RF2	0.285714285714286
YMR070W	YGL071W	YEL059W	~RF2	0.231255645889792
YMR070W	YGL071W	YLR397C	RF2	0.238482384823848
YMR070W	YPL089C	YDL245C	RF1*~RF2	0.264
YMR070W	YER169W	YEL059W	~RF1+RF2	0.15288
YMR070W	YBL103C	YLR397C	~RF1*RF2	0.209235209235209
YMR070W	YMR053C	YOR353C	AND	0.293650793650794
YMR070W	YHR084W	YKR040C	RF1*~RF2	0.252673796791444
YMR070W	YDR213W	YIL014W	AND	0.369230769230769
YMR070W	YFL044C	YBR012C	AND	0.300465838509317
YMR070W	YOR162C	YOR353C	RF2	0.265151515151515
YMR070W	YIL101C	YIL099W	RF2	0.337028824833703
YMR070W	YIL101C	YKR040C	RF1*~RF2	0.342038268867537
YMR070W	YMR016C	YDL245C	RF1	0.21
YMR070W	YMR016C	YIL119C	AND	0.370909090909091
YMR037C	YKL043W	YMR138W	~RF1*RF2	0.306670074111935
YMR037C	YGL071W	YKL051W	RF2	0.331893687707641
YMR037C	YCR106W	YBR167C	AND	0.272681704260652
YMR037C	YLR176C	YMR177W	AND	0.21875
YMR037C	YNL139C	YDR042C	RF2	0.197872340425532
YMR037C	YNL139C	YGR072W	AND	0.280851063829787
YMR037C	YPR065W	YGR256W	~RF1*RF2	0.243881118881119
YMR037C	YER169W	YER177W	RF1*~RF2	0.312
YMR037C	YDL020C	YGR209C	NAND	0.242307692307692
YMR037C	YOL067C	YDR042C	~RF1*RF2	0.236190476190476
YMR037C	YOL067C	YHR157W	~RF1*RF2	0.253968253968254
YMR037C	YOL067C	YKL071W	~RF1*RF2	0.284444444444444
YMR037C	YOL067C	YLR053C	T=1	0.335238095238095
YMR037C	YOL067C	YLR277C	~RF1*RF2	0.396190476190476
YMR037C	YOL067C	YNL001W	T=1	0.18962962962963
YMR037C	YBL103C	YJR011C	RF2	0.31024531024531
YMR037C	YBL103C	YNL001W	T=1	0.161616161616162
YMR037C	YNL167C	YMR173W	AND	0.208333333333333
YMR037C	YLR182W	YOL113W	~RF1*RF2	0.250420875420875
YMR037C	YBR240C	YJR011C	AND	0.345394736842105
YMR037C	YML081W	YDR042C	~RF1*RF2	0.16516373991457
YMR037C	YOL028C	YDR042C	~RF1*RF2	0.177868642984922
YMR037C	YOL028C	YDR132C	AND	0.268336314847943
YMR037C	YOL028C	YGR209C	NAND	0.245336059289548
YMR037C	YOL028C	YMR177W	AND	0.28175313059034
YMR037C	YOL028C	YKL087C	NAND	0.134168157423971
YKL062W	YOR372C	YER189W	AND	0.260882528324389
YKL062W	YOR372C	YMR165C	RF1*~RF2	0.322003577817531
YKL062W	YOR372C	YJL098W	~RF1*RF2	0.212880143112701
YKL062W	YOR372C	YNL134C	RF1*~RF2	0.216159809183065
YKL062W	YGL071W	YNL337W	AND	0.33096926713948
YKL062W	YCR106W	YBR168W	~RF1*RF2	0.229965156794425
YKL062W	YCR106W	YNL241C	RF1*~RF2	0.222996515679442
YKL062W	YPL089C	YDR085C	RF1	0.266666666666667
YKL062W	YNL139C	YDR042C	RF2	0.2
YKL062W	YNL139C	YGR072W	~RF1*RF2	0.315686274509804
YKL062W	YER169W	YLR439W	RF1*~RF2	0.243055555555556
YKL062W	YER169W	YNL241C	RF1*~RF2	0.288888888888889
YKL062W	YOL067C	YBR168W	~RF1*RF2	0.301339285714286
YKL062W	YOL067C	YNL001W	T=1	0.239526098901099
YKL062W	YBL103C	YJR011C	RF2	0.357777777777778
YKL062W	YBL103C	YNL001W	T=1	0.2
YKL062W	YBR182C	YMR165C	RF1*~RF2	0.308265582655827
YKL062W	YBR182C	YGR283C	~RF1+RF2	0.182926829268293
YKL062W	YKL020C	YNL001W	T=1	0.214285714285714
YKL062W	YHR084W	YDR085C	RF1	0.207444286391655
YKL062W	YHR084W	YJR054W	AND	0.219061166429587
YKL062W	YHR084W	YDR145W	AND	0.302038880986249
YKL062W	YDR463W	YDR103W	T=1	0.275510204081633
YKL062W	YDR463W	YGR283C	~RF1+RF2	0.212585034013605
YKL062W	YHR006W	YDR103W	T=1	0.2109375
YKL062W	YDL048C	YER190W	RF1*~RF2	0.439024390243902
YKL062W	YER111C	YLR439W	AND	0.294117647058824
YKL062W	YER111C	YJR054W	~RF1*RF2	0.207983193277311
YKL062W	YER111C	YGL038C	RF2	0.277310924369748
YKL062W	YER111C	YGR050C	RF1*~RF2	0.329411764705882
YKL062W	YER111C	YML101C	AND	0.277310924369748
YKL062W	YDR146C	YEL077C	RF1*~RF2	0.341517857142857
YKL062W	YDR146C	YER190W	RF1*~RF2	0.439453125
YKL062W	YDR146C	YGR296W	RF1*~RF2	0.439453125
YKL062W	YDR146C	YIL051C	RF1*~RF2	0.207589285714286
YKL062W	YDR146C	YIL173W	T=1	0.241071428571429
YKL062W	YDR146C	YJL225C	RF1*~RF2	0.391741071428571
YKL062W	YDR146C	YLR439W	RF1*~RF2	0.216964285714286
YKL062W	YDR146C	YMR165C	RF1*~RF2	0.380859375
YKL062W	YDR146C	YOR236W	RF1*~RF2	0.2578125
YKL062W	YDR146C	YNL241C	RF1*~RF2	0.2625
YKL062W	YBR083W	YER190W	AND	0.288627450980392
YKL062W	YBR240C	YGR283C	XNOR	0.175736961451247
YKL062W	YDL170W	YER190W	RF1*~RF2	0.340844671201814
YKL062W	YPR196W	YER190W	RF1*~RF2	0.415451895043732
YOR372C	YGL013C	YJR044C	RF1*~RF2	0.136009445100354
YOR372C	YGL013C	YOR138C	T=1	0.273907910271547
YOR372C	YPR065W	YCR064C	RF1*~RF2	0.247752247752248
YOR372C	YPR065W	YNL134C	RF2	0.212454212454212
YOR372C	YDL020C	YNL145W	~RF1*RF2	0.151048951048951
YOR372C	YBR182C	YOR138C	T=1	0.245881782945736
YOR372C	YCR018C	YFR017C	RF2	0.353400673400673
YOR372C	YHR084W	YKL097C	~RF2	0.149480968858132
YOR372C	YHR084W	YLR084C	RF1*~RF2	0.152878263604907
YOR372C	YDR463W	YLR190W	~RF1*RF2	0.210813492063492
YOR372C	YDL170W	YJR044C	RF1*~RF2	0.16993006993007
YOR372C	YML007W	YJL098W	RF1*~RF2	0.243114909781576
YOR372C	YML007W	YLR105C	RF2	0.21706688373355
YOR372C	YML007W	YLR439W	RF2	0.268620268620269
YOR372C	YML007W	YNL134C	~RF1*RF2	0.236060236060236
YOR372C	YML007W	YOR236W	RF2	0.268620268620269
YOR372C	YHL009C	YJR044C	AND	0.169437767094017
YOR372C	YOL028C	YGL114W	~RF1*RF2	0.306086956521739
YOR372C	YOL028C	YJL101C	AND	0.292173913043478
YOR372C	YOL028C	YNL134C	~RF1*RF2	0.208695652173913
YAL051W	YOR363C	YBL089W	AND	0.190227272727273
YAL051W	YOR363C	YBR019C	AND	0.391363636363636
YAL051W	YOR363C	YBR020W	AND	0.189204545454545
YAL051W	YOR363C	YBR127C	AND	0.276136363636364
YAL051W	YOR363C	YBR187W	~RF1*RF2	0.264886363636364
YAL051W	YOR363C	YDR208W	RF1	0.245454545454545
YAL051W	YOR363C	YDR256C	AND	0.189204545454545
YAL051W	YOR363C	YLR174W	AND	0.252272727272727
YAL051W	YGL071W	YGL235W	RF1*~RF2	0.326086956521739
YAL051W	YHR084W	YNL322C	NAND	0.222575516693164
YAL051W	YOR162C	YML072C	~RF1*RF2	0.240740740740741
YDR081C	YNL139C	YDR042C	RF2	0.164444444444444
YDR081C	YPR065W	YDR042C	RF1*~RF2	0.208979591836735
YDR081C	YDR310C	YDR042C	AND	0.222222222222222
YDR081C	YOL028C	YLR022C	~RF1+RF2	0.163137254901961
YGL013C	YFR034C	YPL018W	RF1*~RF2	0.251220212460523
YGL013C	YFR034C	YPL253C	RF2	0.180878552971576
YGL013C	YKL015W	YCR105W	RF1*~RF2	0.343531937734836
YGL013C	YNL216W	YEL054C	RF1*~RF2	0.239202657807309
YGL013C	YNL216W	YER116C	RF1*~RF2	0.331893687707641
YGL013C	YNL216W	YER117W	RF1+~RF2	0.167441860465116
YGL013C	YGL071W	YPL018W	RF1*~RF2	0.264805868670603
YGL013C	YGL071W	YPL251W	~RF1*RF2	0.341921631776704
YGL013C	YCR106W	YCR105W	AND	0.309917355371901
YGL013C	YLR176C	YOR269W	RF1*~RF2	0.173252279635258
YGL013C	YPL089C	YBR057C	~RF1	0.178512396694215
YGL013C	YPL089C	YHR194W	RF1	0.206375442739079
YGL013C	YER169W	YFR017C	AND	0.258671369782481
YGL013C	YER169W	YPL253C	AND	0.202821869488536
YGL013C	YER169W	YDR282C	OR	0.172447579854987
YGL013C	YBL103C	YCR105W	AND	0.27084908037289
YGL013C	YBL103C	YFR017C	RF1*~RF2	0.258251448727639
YGL013C	YLR403W	YDR282C	OR	0.142222222222222
YGL013C	YBR182C	YBR057C	~RF1	0.19047619047619
YGL013C	YBR182C	YDR543C	AND	0.282574568288854
YGL013C	YBR182C	YEL054C	RF1*~RF2	0.241758241758242
YGL013C	YBR182C	YHR194W	RF1	0.153846153846154
YGL013C	YBR182C	YOR138C	T=1	0.242804814233386
YGL013C	YBR182C	YOR269W	AND	0.175824175824176
YGL013C	YBR182C	YPL018W	RF1*~RF2	0.203453689167975
YGL013C	YBR182C	YPL253C	RF2	0.180847723704867
YGL013C	YCR018C	YFR017C	RF2	0.306919642857143
YGL013C	YDR146C	YDR543C	RF1*~RF2	0.372628726287263
YGL013C	YDR146C	YFR017C	RF1*~RF2	0.315911730545877
YGL013C	YDR146C	YOR138C	RF1+~RF2	0.240030971738289
YGL013C	YLR182W	YHR194W	RF1	0.225258799171843
YGL013C	YLR182W	YJR044C	RF1*~RF2	0.231884057971014
YGL013C	YBR083W	YHR142W	RF1*~RF2	0.182230102442868
YGL013C	YDL170W	YCR105W	RF1*~RF2	0.348943985307622
YGL013C	YDL170W	YJR044C	RF1*~RF2	0.241046831955923
YGL013C	YDL170W	YPL253C	AND	0.218549127640037
YGL013C	YHL009C	YBR057C	~RF1	0.185142857142857
YGL013C	YHL009C	YJR044C	~RF1*RF2	0.137142857142857
YGL013C	YIR018W	YDR543C	AND	0.355698529411765
YGL013C	YIR018W	YJL042W	AND	0.347426470588235
YGL013C	YIR018W	YNL337W	AND	0.414981617647059
YGL013C	YJL056C	YHR194W	OR	0.201562106324011
YGL013C	YBR297W	YFR017C	RF2	0.245098039215686
YGL013C	YIL101C	YCR105W	AND	0.218666666666667
YGL013C	YMR164C	YCR105W	AND	0.33452807646356
YBL005W	YOR363C	YOL083W	AND	0.428985507246377
YKL043W	YKL015W	YER145C	~RF1*RF2	0.260869565217391
YKL043W	YGL071W	YER145C	~RF1*RF2	0.206855791962175
YKL043W	YHL027W	YJL221C	T=1	0.390243902439024
YKL043W	YPR065W	YCR098C	RF2	0.229411764705882
YKL043W	YPR065W	YDL245C	XOR	0.244705882352941
YKL043W	YPR065W	YEL040W	AND	0.241176470588235
YKL043W	YPR065W	YJL221C	T=1	0.313725490196078
YKL043W	YPR065W	YJR159W	~RF1*RF2	0.36078431372549
YKL043W	YPR065W	YPL230W	~RF1*RF2	0.217647058823529
YKL043W	YNL309W	YCR065W	RF2	0.273913043478261
YKL043W	YDL048C	YAL040C	RF1*~RF2	0.238095238095238
YKL043W	YGL162W	YEL069C	AND	0.284340659340659
YKL043W	YGL162W	YER146W	RF1*~RF2	0.18543956043956
YKL043W	YGL162W	YKL062W	AND	0.296703296703297
YKL043W	YER111C	YER146W	AND	0.243697478991597
YKL043W	YER111C	YMR016C	AND	0.282352941176471
YKL043W	YER111C	YBR162C	AND	0.361344537815126
YKL043W	YER111C	YDR011W	RF1*~RF2	0.352941176470588
YKL043W	YER111C	YIL056W	RF1*~RF2	0.25546218487395
YKL043W	YDR146C	YIL173W	T=1	0.235827664399093
YKL043W	YDR146C	YDR345C	RF1*~RF2	0.269387755102041
YKL043W	YLR182W	YCR064C	~RF1*RF2	0.161616161616162
YKL043W	YLR182W	YMR016C	RF1*~RF2	0.202020202020202
YKL043W	YLR182W	YKR013W	~RF1*RF2	0.242424242424242
YKL043W	YLR182W	YPL024W	~RF1*RF2	0.2003367003367
YKL043W	YLR182W	YPL025C	~RF1*RF2	0.305218855218855
YKL043W	YBR083W	YHR005C	RF2	0.408888888888889
YKL043W	YBR083W	YHR084W	~RF1*RF2	0.233333333333333
YDL106C	YKL020C	YGL001C	~RF1	0.18342151675485
YDL106C	YDR463W	YGL001C	~RF1	0.206686930091185
YDL106C	YLR182W	YLR439W	RF1	0.179393939393939
YFR034C	YNL216W	YJR058C	RF1*~RF2	0.318936877076412
YFR034C	YGL071W	YJR099W	RF2	0.16
YFR034C	YGL071W	YLR397C	RF2	0.201142857142857
YFR034C	YGL071W	YPL251W	RF2	0.308825396825397
YFR034C	YGL071W	YPL253C	RF1	0.169142857142857
YFR034C	YER169W	YLR439W	NOR	0.197912135711179
YFR034C	YER169W	YPL253C	RF1	0.254458460200087
YFR034C	YBL103C	YLR397C	AND	0.172340425531915
YFR034C	YBL103C	YDR483W	NAND	0.1357833655706
YFR034C	YCR018C	YPL253C	RF1	0.232007575757576
YFR034C	YMR019W	YJR099W	XOR	0.197530864197531
YFR034C	YHR084W	YIL036W	AND	0.277263374485597
YFR034C	YDR463W	YPL217C	~RF1*RF2	0.212860310421286
YFR034C	YLR182W	YLR439W	~RF1*RF2	0.202020202020202
YFR034C	YDL170W	YPL253C	RF1	0.195450439352878
YFR034C	YML007W	YLR439W	RF2	0.278925619834711
YFR034C	YIR018W	YLR397C	RF1*~RF2	0.163829787234043
YFR034C	YBR297W	YLR397C	RF1*~RF2	0.220779220779221
YFR034C	YBR297W	YPL253C	RF1	0.217068645640074
YFR034C	YOL028C	YOR163W	AND	0.215217391304348
YOR363C	YLR014C	YDR142C	RF1+~RF2	0.180555555555556
YOR363C	YBR297W	YIL101C	AND	0.249131944444444
YLR014C	YGL071W	YOR021C	AND	0.343137254901961
YLR014C	YGL071W	YOR093C	AND	0.274509803921569
YLR014C	YGL071W	YOR094W	RF1*~RF2	0.24400871459695
YLR014C	YHL027W	YJL204C	T=1	0.332386363636364
YKL015W	YNL216W	YOR302W	~RF1*RF2	0.200049273220005
YKL015W	YNL216W	YOR303W	RF1*~RF2	0.215570337521557
YKL015W	YCR106W	YCR105W	~RF1*RF2	0.316439657903072
YKL015W	YCR106W	YGR175C	~RF2	0.267263224580298
YKL015W	YPR065W	YGR256W	~RF1*RF2	0.296296296296296
YKL015W	YOL067C	YGL254W	XOR	0.181560283687943
YKL015W	YBL103C	YPR038W	AND	0.215860735009671
YKL015W	YGL162W	YLL034C	~RF1*RF2	0.19290780141844
YKL015W	YML007W	YLR109W	~RF1*RF2	0.397081611570248
YKL015W	YOL028C	YGR009C	~RF1*RF2	0.290909090909091
YKL015W	YOL028C	YHR199C	NAND	0.224242424242424
YKL015W	YOL028C	YLR108C	AND	0.425974025974026
YKL015W	YMR164C	YCR107W	AND	0.4576
YKL015W	YMR164C	YGR175C	~RF2	0.121333333333333
YKL015W	YMR016C	YGR238C	NOR	0.17880266075388
YNL216W	YLR176C	YJL134W	RF1*~RF2	0.268136335209506
YNL216W	YLR176C	YJL135W	RF1*~RF2	0.231394621638524
YNL216W	YHL027W	YLR047C	AND	0.4265625
YNL216W	YLR403W	YJL135W	AND	0.293478260869565
YNL216W	YNL167C	YHR033W	AND	0.23989898989899
YNL216W	YNL167C	YHR096C	AND	0.235690235690236
YNL216W	YDR310C	YOR367W	T=1	0.267402376910017
YNL216W	YGL162W	YKL062W	~RF1*RF2	0.321904761904762
YNL216W	YLR182W	YDR500C	~RF1*RF2	0.391835016835017
YNL216W	YDR213W	YOR367W	NAND	0.293478260869565
YNL216W	YPL230W	YFL034W	AND	0.196969696969697
YNL216W	YIR018W	YDR449C	AND	0.287834448160535
YGL071W	YPR065W	YNL337W	RF1*~RF2	0.314514285714286
YGL071W	YER169W	YDR152W	RF1*~RF2	0.342741935483871
YGL071W	YER169W	YNL241C	AND	0.271804062126643
YGL071W	YER169W	YPL251W	RF1	0.301075268817204
YGL071W	YER169W	YEL059W	~RF1	0.271804062126643
YGL071W	YDL020C	YDR152W	OR	0.179063360881543
YGL071W	YDL020C	YFL024C	NOR	0.128558310376492
YGL071W	YDL020C	YIL075C	OR	0.209978573614937
YGL071W	YDL020C	YKL147C	NAND	0.359963269054178
YGL071W	YDL020C	YOR158W	RF2	0.209366391184573
YGL071W	YBL103C	YLR397C	RF1	0.2025
YGL071W	YBL103C	YGR218W	~RF1*RF2	0.29025
YGL071W	YLR403W	YDR152W	RF1*~RF2	0.218666666666667
YGL071W	YBR182C	YPL251W	RF1	0.333188153310104
YGL071W	YBR182C	YPL253C	RF2	0.228658536585366
YGL071W	YMR019W	YBR225W	~RF2	0.177777777777778
YGL071W	YHR084W	YOR093C	AND	0.386396011396011
YGL071W	YDR310C	YBR179C	AND	0.245496894409938
YGL071W	YDR310C	YJL044C	AND	0.156521739130435
YGL071W	YDR146C	YNL241C	RF1*~RF2	0.273155416012559
YGL071W	YDR146C	YDL174C	AND	0.356881214024071
YGL071W	YDR146C	YDL226C	RF1*~RF2	0.194662480376766
YGL071W	YDR146C	YDR543C	RF1*~RF2	0.302197802197802
YGL071W	YBR083W	YKL104C	RF2	0.29296875
YGL071W	YDL170W	YPL251W	RF1	0.305785123966942
YGL071W	YDL170W	YPL253C	AND	0.218549127640037
YGL071W	YIR018W	YGR187C	RF1	0.18962962962963
YGL071W	YIR018W	YLR397C	RF1	0.248888888888889
YGL071W	YDR451C	YDR190C	RF1	0.181606727500447
YGL071W	YOR162C	YOR353C	RF2	0.342822161003979
YGL071W	YOL028C	YGR009C	~RF1*RF2	0.410495626822157
YGL071W	YOL028C	YBR179C	AND	0.205247813411079
YGL071W	YKL185W	YMR121C	RF1*~RF2	0.212418300653595
YGL071W	YMR016C	YMR121C	RF1*~RF2	0.173553719008264
YCR106W	YPR065W	YMR103C	RF2	0.209059233449477
YCR106W	YER169W	YNL241C	RF1*~RF2	0.249242236024845
YCR106W	YOL067C	YBR167C	RF2	0.234285714285714
YCR106W	YBL103C	YDR084C	~RF1*RF2	0.309767441860465
YCR106W	YCR018C	YBR168W	RF2	0.195918367346939
YCR106W	YHR084W	YKL179C	AND	0.334006734006734
YCR106W	YDR463W	YBR167C	AND	0.297744360902256
YCR106W	YDR463W	YOL125W	~RF1*RF2	0.152631578947368
YCR106W	YDR146C	YNL241C	RF1*~RF2	0.28421052631579
YCR106W	YLR182W	YNL241C	AND	0.263247863247863
YCR106W	YDL170W	YNL241C	~RF1*RF2	0.246078246078246
YCR106W	YMR164C	YGR175C	~RF1	0.211598746081505
YLR176C	YBR182C	YOR269W	~RF1*RF2	0.191369606003752
YKL038W	YGL162W	YKR075C	RF2	0.25531914893617
YHL027W	YER169W	YDR282C	RF2	0.215089163237311
YHL027W	YDL020C	YGL001C	T=1	0.322548531607765
YHL027W	YOL067C	YCR019W	RF2	0.375873015873016
YHL027W	YBL103C	YDR084C	~RF1*RF2	0.272093023255814
YHL027W	YBL103C	YJR011C	RF2	0.362790697674419
YHL027W	YKL020C	YJL204C	T=1	0.404761904761905
YHL027W	YLR182W	YKR040C	AND	0.252525252525253
YHL027W	YBR083W	YMR136W	AND	0.287109375
YHL027W	YBR240C	YGL001C	RF1+~RF2	0.263736263736264
YHL027W	YDL170W	YDR129C	~RF1*RF2	0.446616541353383
YHL027W	YDL170W	YGL001C	T=1	0.198496240601504
YHL027W	YML007W	YJL203W	~RF1*RF2	0.3265625
YHL027W	YOL028C	YLR047C	AND	0.440787119856887
YHL027W	YOL028C	YNL087W	AND	0.30912343470483
YHL027W	YIL101C	YIL099W	RF2	0.38009828009828
YHL027W	YIL101C	YJL221C	T=1	0.584766584766585
YHL027W	YIL101C	YNL087W	AND	0.314496314496314
YHL027W	YMR016C	YDR441C	~RF1*RF2	0.222996515679442
YHL027W	YMR016C	YJL221C	T=1	0.445993031358885
YPL089C	YPR065W	YDR077W	RF2	0.264550264550265
YPL089C	YPR065W	YJL148W	~RF1*RF2	0.195286195286195
YPL089C	YOL067C	YCR019W	RF2	0.387228260869565
YPL089C	YBR182C	YHR194W	~RF1*RF2	0.324264705882353
YPL089C	YKL020C	YOR058C	~RF1*RF2	0.370285714285714
YPL089C	YHR084W	YDR085C	AND	0.10156167563575
YPL089C	YGL162W	YGL158W	AND	0.258968058968059
YPL089C	YLR182W	YLR332W	AND	0.193498452012384
YPL089C	YBR083W	YKR091W	RF2	0.348299319727891
YPL089C	YIR018W	YBR057C	NAND	0.117936117936118
YPL089C	YIL101C	YBR057C	NAND	0.157165614154861
YNL139C	YML081W	YDR042C	RF1	0.175
YPR065W	YDL020C	YGL012W	RF1	0.218332392245436
YPR065W	YBL103C	YDR077W	RF1*~RF2	0.326797385620915
YPR065W	YBL103C	YNL134C	RF1	0.179271708683473
YPR065W	YDR463W	YDR042C	~RF1*RF2	0.248888888888889
YPR065W	YER111C	YCR065W	~RF1*RF2	0.242763772175537
YPR065W	YER111C	YEL040W	RF2	0.21910986616869
YPR065W	YLR182W	YCR064C	~RF1*RF2	0.210050818746471
YPR065W	YBR083W	YEL040W	AND	0.292857142857143
YPR065W	YJL056C	YHR193C	RF1*~RF2	0.298786181139122
YPR065W	YJL056C	YHR194W	RF2	0.283846872082166
YPR065W	YOL028C	YDR042C	~RF1*RF2	0.228571428571429
YPR065W	YOL028C	YER184C	RF2	0.292857142857143
YPR065W	YOL028C	YER185W	~RF1*RF2	0.264285714285714
YPR065W	YIL101C	YIL099W	RF2	0.347089947089947
YPR065W	YIL101C	YJL221C	T=1	0.41710758377425
YPR065W	YMR016C	YDR077W	RF1	0.227772227772228
YPR065W	YMR016C	YJL221C	NAND	0.472527472527472
YPR065W	YMR016C	YKL110C	~RF1*RF2	0.20979020979021
YER169W	YDL020C	YDR152W	RF2	0.198757763975155
YER169W	YDL020C	YER177W	~RF1*RF2	0.191659272404614
YER169W	YBL103C	YDR084C	~RF1*RF2	0.316363636363636
YER169W	YBL103C	YLL015W	~RF1*RF2	0.283636363636364
YER169W	YBR182C	YPL253C	RF2	0.237762237762238
YER169W	YCR018C	YFR017C	RF2	0.410714285714286
[truncated: 2,154 more rows]
