# Supplementary material for: Loregic: A Method to Characterize the Cooperative Logic of Regulatory Factors
Source: PLoS Comput Biol. 2015 Apr 17;11(4):e1004132. doi: 10.1371/journal.pcbi.1004132 (PMC4401777; doi:10.1371/journal.pcbi.1004132)
Supplement: S2 Table — (TXT) [file pcbi.1004132.s006.txt]

TF1	TF2	target	logic_gate	score
ATF3	BCL3	ABL1	~RF2	0.136268343815514
ATF3	BCL3	AIF1L	RF1*~RF2	0.093183682601238
ATF3	BCL3	FIBCD1	NOR	0.109755263877495
ATF3	BCL3	NUP214	~RF1*RF2	0.194960008203445
ATF3	BCL3	SDF2L1	NOR	0.116008319453767
ATF3	BCL3	YDJC	RF1+~RF2	0.14199418301141
ATF3	BCL3	YPEL1	RF1*~RF2	0.105386307703781
ATF3	BCLAF1	BCR	~RF1+RF2	0.191688829787234
ATF3	BCLAF1	NUP214	~RF2	0.222516622340426
ATF3	BCLAF1	SDF2L1	NOR	0.119854932301741
ATF3	BDP1	ABL1	RF2	0.10006497725796
ATF3	BDP1	AIF1L	AND	0.106842105263158
ATF3	BDP1	BCR	~RF1+RF2	0.176114359974009
ATF3	BDP1	CCDC116	NAND	0.135802469135802
ATF3	BDP1	NUP214	~RF2	0.177442603422136
ATF3	BDP1	SDF2L1	NOR	0.143322233051765
ATF3	BDP1	YDJC	~RF1+RF2	0.110071474983756
ATF3	BDP1	YPEL1	AND	0.0865740740740741
ATF3	BRF1	ABL1	OR	0.114001473839351
ATF3	BRF1	AIF1L	AND	0.104297905721825
ATF3	BRF1	FIBCD1	NOR	0.119808876316352
ATF3	BRF1	SNAP29	RF2	0.112449188199777
ATF3	BRF1	YDJC	RF2	0.148905317707467
ATF3	BRF1	YPEL1	AND	0.107827988684717
ATF3	BRF2	FIBCD1	~RF1*RF2	0.088207350612551
ATF3	BRF2	SDF2L1	~RF1*RF2	0.110666629626543
ATF3	BRF2	SNAP29	NAND	0.121654582326305
ATF3	BRF2	YDJC	RF2	0.15080423368614
ATF3	BRF2	YPEL1	AND	0.108942411867656
ATF3	CCNT2	CCDC116	NAND	0.120774193548387
ATF3	CCNT2	CLCN6	RF2	0.0955187003272557
ATF3	CCNT2	MTHFR	~RF1*RF2	0.139091631603553
ATF3	CCNT2	NUP214	NOR	0.16803366058906
ATF3	CCNT2	PI4KA	OR	0.168741234221599
ATF3	CCNT2	SDF2L1	~RF2	0.1505301542777
ATF3	CCNT2	SLC25A1	NOR	0.153941093969144
ATF3	CCNT2	YDJC	RF2	0.114866760168303
ATF3	CCNT2	YPEL1	RF2	0.136451612903226
ATF3	CHD2	LAMP1	~RF1*RF2	0.195744151319064
ATF3	CTCF	SDF2L1	NOR	0.143917139826543
ATF3	CTCF	YDJC	~RF1+RF2	0.109833655705996
ATF3	CTCFL	SDF2L1	~RF1*RF2	0.111025124475891
ATF3	CTCFL	SNAP29	~RF1+RF2	0.116727266771488
ATF3	E2F4	SDF2L1	~RF1*RF2	0.128529698149951
ATF3	E2F4	YPEL1	RF1*~RF2	0.0969536792321602
ATF3	E2F6	CCDC116	OR	0.138580461099545
ATF3	E2F6	GET4	~RF1+RF2	0.138535482046932
ATF3	E2F6	NUP214	T=0	0.180121828976791
ATF3	E2F6	RANBP1	OR	0.156864445986583
ATF3	E2F6	SDF2L1	NOR	0.132598247102064
ATF3	E2F6	SNAP29	OR	0.118230652581798
ATF3	E2F6	YPEL1	AND	0.139153944020356
ATF3	EGR1	MRPL55	RF1+~RF2	0.112172388335179
ATF3	EGR1	RLF	AND	0.0806239041159099
ATF3	EGR1	YPEL1	XNOR	0.103249584717608
ATF3	ELF1	SDF2L1	NOR	0.128231261561778
ATF3	ELF1	SNAP29	RF2	0.117219712785005
ATF3	EP300	ABL1	~RF2	0.104188674002128
ATF3	EP300	AIF1L	~RF2	0.12103439710845
ATF3	EP300	FIBCD1	NOR	0.0920910632612159
ATF3	EP300	SDF2L1	NOR	0.113764838892029
ATF3	EP300	YDJC	OR	0.105542422529421
ATF3	EP300	YPEL1	RF1*~RF2	0.112844099559758
ATF3	ETS1	AIF1L	RF1*~RF2	0.101729580721177
ATF3	ETS1	FIBCD1	RF1*~RF2	0.0984393757503001
ATF3	ETS1	SDF2L1	NOR	0.146280734516029
ATF3	ETS1	YPEL1	~RF2	0.0993464052287582
ATF3	FOS	KIAA0415	NOR	0.109601449275362
ATF3	FOS	SDF2L1	~RF1*RF2	0.107937378167641
ATF3	FOS	YPEL1	~RF2	0.109158615136876
ATF3	FOSL1	ABL1	OR	0.133910533910534
ATF3	FOSL1	AIF1L	AND	0.114718614718615
ATF3	FOSL1	CCDC116	OR	0.101855287569573
ATF3	FOSL1	CLCN6	RF1*~RF2	0.094987012987013
ATF3	FOSL1	FIBCD1	NOR	0.101298701298701
ATF3	FOSL1	MTHFR	~RF1*RF2	0.155151515151515
ATF3	FOSL1	SDF2L1	~RF1*RF2	0.159795918367347
ATF3	FOSL1	YDJC	OR	0.0985157699443414
ATF3	FOSL1	YPEL1	RF1*~RF2	0.0829536178107606
ATF3	GABPA	NUP214	NOR	0.204894549722136
ATF3	GATA1	AIF1L	RF1*~RF2	0.107839278962274
ATF3	GATA1	SDF2L1	NOR	0.139517067157441
ATF3	GATA1	SNAP29	~RF1+RF2	0.141850128481145
ATF3	GATA2	ABL1	OR	0.122302980808493
ATF3	GATA2	AIF1L	RF2	0.0951397071691069
ATF3	GATA2	BCR	OR	0.195102374146882
ATF3	GATA2	CLCN6	RF1	0.0774585545120457
ATF3	GATA2	FIBCD1	~RF1*RF2	0.0904392463396138
ATF3	GATA2	MTHFR	NOR	0.123646969608587
ATF3	GATA2	NUP214	NOR	0.196066966108616
ATF3	GATA2	SDF2L1	NOR	0.157694685877618
ATF3	GATA2	YPEL1	RF2	0.13108370763577
ATF3	GTF2F1	ABL1	OR	0.124661756048816
ATF3	GTF2F1	AIF1L	RF2	0.0979078481391155
ATF3	GTF2F1	FIBCD1	RF2	0.141481199325244
ATF3	GTF2F1	YPEL1	RF2	0.0923387435875873
ATF3	HDAC2	ABL1	OR	0.117064192039267
ATF3	HDAC2	AIF1L	RF1	0.0870209883171
ATF3	HDAC2	BCR	OR	0.146023468057366
ATF3	HDAC2	NUP214	NOR	0.224966127259248
ATF3	HDAC2	RANBP1	RF2	0.248162634603313
ATF3	HDAC2	SDF2L1	NOR	0.105313688563938
ATF3	HDAC2	YDJC	OR	0.128832874595586
ATF3	HDAC2	YPEL1	AND	0.0817036071273359
ATF3	HEY1	SDF2L1	~RF1*RF2	0.107452605725689
ATF3	HMGN3	AIF1L	RF1	0.0811459305571537
ATF3	HMGN3	CLCN6	AND	0.0927382063510329
ATF3	HMGN3	FIBCD1	~RF2	0.119014031483825
ATF3	HMGN3	SDF2L1	NOR	0.122209957518666
ATF3	HMGN3	YPEL1	RF2	0.163885799035966
ATF3	IRF1	ABL1	~RF2	0.113455806074613
ATF3	IRF1	MRPL55	RF1+~RF2	0.11050122779142
ATF3	IRF1	NUP214	~RF1*RF2	0.174779719774664
ATF3	IRF1	SDF2L1	NOR	0.142306107927948
ATF3	IRF1	YDJC	RF1+~RF2	0.114834609273436
ATF3	IRF1	YPEL1	XOR	0.11436236309846
ATF3	JUND	AIF1L	RF1	0.087646608873024
ATF3	JUND	CCDC116	~RF1+RF2	0.107088220295767
ATF3	JUND	PPIL2	~RF1+RF2	0.150592809790923
ATF3	JUND	SDF2L1	~RF1*RF2	0.117630975066427
ATF3	MAFK	ABL1	OR	0.110196683056921
ATF3	MAFK	PPIL2	~RF1+RF2	0.164591493735589
ATF3	MAFK	SDF2L1	NOR	0.130381235473326
ATF3	MAFK	SSU72	OR	0.108625718809901
ATF3	MAX	CLCN6	RF1*~RF2	0.0933155141559216
ATF3	MAX	NUP214	NOR	0.201375277775957
ATF3	MAX	SDF2L1	NOR	0.147163353020738
ATF3	MAX	SNAP29	RF1+~RF2	0.128891321590812
ATF3	MAX	YPEL1	RF2	0.125544899738448
ATF3	MXI1	CCDC116	RF1+~RF2	0.118661556603774
ATF3	MXI1	SDF2L1	NOR	0.1453125
ATF3	MXI1	YDJC	~RF2	0.149248231132075
ATF3	MYC	BCR	OR	0.200757321144496
ATF3	MYC	NUP214	NOR	0.244910986135695
ATF3	MYC	RANBP1	RF2	0.216817906836056
ATF3	MYC	SDF2L1	NOR	0.134220608993749
ATF3	NFE2	AIF1L	RF1	0.0895736512426753
ATF3	NFE2	BCR	OR	0.155755371455513
ATF3	NFE2	CLCN6	RF1*~RF2	0.0973226914528187
ATF3	NFE2	FIBCD1	~RF1*RF2	0.0943894389438944
ATF3	NFE2	GET4	~RF1+RF2	0.158415841584158
ATF3	NFE2	KIAA0415	RF1*~RF2	0.1092720751667
ATF3	NFE2	MTHFR	NOR	0.130693069306931
ATF3	NFE2	SDF2L1	NOR	0.152734559170203
ATF3	NFE2	SNAP29	NAND	0.124964639321075
ATF3	NFYA	NUP214	NOR	0.18068887634105
ATF3	NFYA	SDF2L1	NOR	0.150421968603787
ATF3	NFYA	YPEL1	RF2	0.0865857901431024
ATF3	NFYB	NUP214	NOR	0.159010885885886
ATF3	NFYB	SDF2L1	NOR	0.127466216216216
ATF3	NFYB	YPEL1	RF2	0.0909945101351351
ATF3	NR2C2	ABL1	RF2	0.134294294294294
ATF3	NR2C2	AIF1L	RF1	0.0831022326674501
ATF3	NR2C2	BCR	OR	0.162375814549728
ATF3	NR2C2	FIBCD1	RF1*~RF2	0.126653135348788
ATF3	NR2C2	LAMC3	~RF1+RF2	0.157051597051597
ATF3	NR2C2	NUP214	NOR	0.145488729836556
ATF3	NR2C2	SDF2L1	~RF2	0.181017697539437
ATF3	NR2C2	YPEL1	RF2	0.140155966242923
ATF3	NRF1	ABL1	XNOR	0.107170267693095
ATF3	NRF1	CCDC116	XOR	0.115112449705793
ATF3	NRF1	SDF2L1	RF2	0.127928925273856
ATF3	NRF1	SNAP29	~RF2	0.1194874060981
ATF3	NRF1	YDJC	~RF1+RF2	0.114538223596995
ATF3	RAD21	ABL1	RF1+~RF2	0.0955893269867862
ATF3	RAD21	AIF1L	AND	0.0959793382660896
ATF3	RAD21	ANAPC2	RF1+~RF2	0.121878524782336
ATF3	RAD21	CCDC116	~RF1+RF2	0.11426111698344
ATF3	RAD21	FIBCD1	NOR	0.104571774263244
ATF3	RAD21	SDF2L1	NOR	0.134819808141042
ATF3	SETDB1	ABL1	RF2	0.129943325595499
ATF3	SETDB1	AIF1L	AND	0.0903349322321654
ATF3	SETDB1	PPIL2	OR	0.161657512448026
ATF3	SETDB1	SDF2L1	~RF1*RF2	0.105621431708388
ATF3	SETDB1	YPEL1	RF1*~RF2	0.0910887531440891
ATF3	SIN3A	BCR	~RF1+RF2	0.213698087025473
ATF3	SIN3A	CLCN6	XOR	0.150359577537692
ATF3	SIN3A	NUP214	NOR	0.170482703934979
ATF3	SIN3A	RANBP1	~RF1+RF2	0.191627845508309
ATF3	SIN3A	SDF2L1	NOR	0.11031679166529
ATF3	SIN3A	TMEM111	NOR	0.130956707525248
ATF3	SIN3A	YDJC	RF2	0.215471195251154
ATF3	SIN3A	YPEL1	RF2	0.235404896421846
ATF3	SIRT6	CCDC116	OR	0.117026748971193
ATF3	SIRT6	NUP214	~RF1*RF2	0.170536747685185
ATF3	SIRT6	SDF2L1	~RF1*RF2	0.107031817356572
ATF3	SIRT6	YDJC	OR	0.110043535160978
ATF3	SIX5	AIF1L	AND	0.0946010025741769
ATF3	SIX5	SDF2L1	~RF1*RF2	0.112913123520645
ATF3	SIX5	YDJC	RF2	0.124758919961427
ATF3	SMARCA4	ABL1	OR	0.109774473543293
ATF3	SMARCA4	NUP214	NOR	0.204928954807537
ATF3	SMARCA4	SDF2L1	~RF1*RF2	0.114974814667222
ATF3	SMARCA4	SNAP29	~RF2	0.117495423469197
ATF3	SMARCA4	YDJC	RF2	0.121782533956729
ATF3	SMARCB1	ABL1	OR	0.123713741442273
ATF3	SMARCB1	SDF2L1	~RF1*RF2	0.113478575528437
ATF3	SMARCB1	SNAP29	~RF1+RF2	0.127048100732311
ATF3	SMARCB1	YDJC	OR	0.133468094132914
ATF3	SMC3	ABL1	RF2	0.135835817188276
ATF3	SMC3	AIF1L	RF2	0.133196721311475
ATF3	SMC3	BCR	RF2	0.165516848816029
ATF3	SMC3	FIBCD1	~RF2	0.114456035767511
ATF3	SMC3	NUP214	~RF2	0.165957991803279
ATF3	SMC3	SDF2L1	NOR	0.164361338797814
ATF3	SMC3	YDJC	RF2	0.112226775956284
ATF3	SMC3	YPEL1	AND	0.100596125186289
ATF3	SP1	NUP214	~RF1*RF2	0.218328554063231
ATF3	SP1	PI4KA	OR	0.16935141366339
ATF3	SP1	PPIL2	RF2	0.170925432742151
ATF3	SP1	SDF2L1	~RF1*RF2	0.110134766901479
ATF3	SP1	YPEL1	AND	0.0982299669815237
ATF3	SP2	SDF2L1	NOR	0.107025846377867
ATF3	SPI1	AIF1L	~RF2	0.0913560197829778
ATF3	SPI1	CCDC116	OR	0.13472503137226
ATF3	SPI1	NUP214	~RF1*RF2	0.215891341256367
ATF3	SPI1	SDF2L1	~RF1*RF2	0.136474250141483
ATF3	SRF	CWC25	RF1*~RF2	0.182503291055923
ATF3	SRF	GATC	RF2	0.11763468013468
ATF3	SRF	SDF2L1	NOR	0.120207927225471
ATF3	SRF	SNAP29	~RF1+RF2	0.117423187598626
ATF3	SRF	YDJC	~RF1+RF2	0.113393753744631
ATF3	STAT1	ABL1	~RF2	0.123786621308543
ATF3	STAT1	AIF1L	RF1*~RF2	0.111779100723058
ATF3	STAT1	CCDC116	RF1+~RF2	0.10823060956496
ATF3	STAT1	FIBCD1	AND	0.08717753208794
ATF3	STAT1	PI4KA	RF1+~RF2	0.189096454441479
ATF3	STAT1	PPIL2	RF1+~RF2	0.14598016885474
ATF3	STAT1	SDF2L1	NOR	0.145825390773923
ATF3	STAT1	SNAP29	~RF2	0.0997911310530449
ATF3	STAT1	YDJC	RF1+~RF2	0.0968639245421556
ATF3	STAT1	YPEL1	RF1*~RF2	0.108720468613721
ATF3	STAT2	NUP214	~RF1*RF2	0.201125206839493
ATF3	STAT2	SDF2L1	~RF1*RF2	0.108990623276338
ATF3	TAF1	SDF2L1	NOR	0.144598804163283
ATF3	TAF7	NUP214	RF1*~RF2	0.140834688346883
ATF3	TAL1	CLCN6	RF1+~RF2	0.0838487800399002
ATF3	TAL1	MTHFR	~RF1*RF2	0.168895399794656
ATF3	TAL1	NUP214	NOR	0.17069215936694
ATF3	TAL1	SDF2L1	NOR	0.107367340294994
ATF3	TRIM28	ABL1	OR	0.142818042172881
ATF3	TRIM28	AIF1L	RF2	0.110508308895406
ATF3	TRIM28	CCDC116	~RF1+RF2	0.134865242284597
ATF3	TRIM28	NUP214	NOR	0.203651026392962
ATF3	TRIM28	SDF2L1	~RF1*RF2	0.12268700833217
ATF3	TRIM28	SNAP29	NAND	0.123818833496253
ATF3	TRIM28	YDJC	OR	0.121990411022669
ATF3	TRIM28	YPEL1	XOR	0.0823944514267095
ATF3	USF1	CLCN6	AND	0.0925180367203878
ATF3	USF1	KIAA0415	AND	0.149248231132075
ATF3	USF1	MTHFR	NOR	0.124594634433962
ATF3	USF1	SNAP29	NAND	0.123426649305556
ATF3	USF2	CLCN6	AND	0.10470774805535
ATF3	USF2	FIBCD1	~RF2	0.150355595166863
ATF3	USF2	KIAA0415	~RF1*RF2	0.132149271398358
ATF3	USF2	MTHFR	~RF1*RF2	0.203440325705367
ATF3	USF2	NUP214	~RF1*RF2	0.189223027931086
ATF3	USF2	SDF2L1	~RF1*RF2	0.128395030733632
ATF3	USF2	YPEL1	AND	0.07859497020086
ATF3	XRCC4	ABL1	~RF2	0.139245935662401
ATF3	XRCC4	AIF1L	~RF2	0.104102386717399
ATF3	XRCC4	SNAP29	RF2	0.151520043045467
ATF3	XRCC4	YDJC	RF1+~RF2	0.122270648372343
ATF3	XRCC4	YPEL1	~RF2	0.186817325800377
ATF3	YY1	YDJC	RF1+~RF2	0.113012820512821
ATF3	ZBTB33	ABL1	OR	0.141024142267566
ATF3	ZBTB33	AIF1L	AND	0.11170743515714
ATF3	ZBTB33	CCDC116	RF1+~RF2	0.107456412254754
ATF3	ZBTB33	LAMC3	NAND	0.152526701737606
ATF3	ZBTB33	SDF2L1	NOR	0.118816090121686
ATF3	ZBTB33	SNAP29	NAND	0.105141966452344
ATF3	ZBTB33	YDJC	OR	0.12547602600209
ATF3	ZBTB33	YPEL1	AND	0.0803443328550933
ATF3	ZBTB7A	AIF1L	RF1*~RF2	0.088732486151841
ATF3	ZBTB7A	CCDC116	OR	0.117274123725737
ATF3	ZBTB7A	CLCN6	RF2	0.121994134897361
ATF3	ZBTB7A	MTHFR	~RF1*RF2	0.209669040636783
ATF3	ZBTB7A	PPIL2	RF2	0.171798631476051
ATF3	ZBTB7A	SDF2L1	~RF1*RF2	0.120087976539589
ATF3	ZNF263	ABL1	RF2	0.133218980513273
ATF3	ZNF263	AIF1L	RF2	0.146199001647482
ATF3	ZNF263	BCR	RF2	0.231042013102799
ATF3	ZNF263	FIBCD1	~RF1*RF2	0.0973077770705643
ATF3	ZNF263	MRPL55	OR	0.102936031772207
ATF3	ZNF263	SDF2L1	~RF1*RF2	0.124055857191513
ATF3	ZNF263	SNAP29	~RF1+RF2	0.108496476176239
ATF3	ZNF263	YDJC	RF2	0.171298058622002
ATF3	ZNF263	YPEL1	RF2	0.191225039260621
ATF3	ZNF274	ABL1	OR	0.103846153846154
ATF3	ZNF274	FIBCD1	~RF1*RF2	0.106009615384615
ATF3	ZNF274	NUP214	NOR	0.182047511312217
ATF3	ZNF274	SDF2L1	NOR	0.155769230769231
ATF3	ZNF274	YDJC	OR	0.113012820512821
ATF3	ZNF274	YPEL1	RF2	0.109375
BCL3	BCLAF1	ACTB	RF1+~RF2	0.118417386458624
BCL3	BCLAF1	BCR	~RF1+RF2	0.232462438648006
BCL3	BCLAF1	BZRAP1	NOR	0.147627008451751
BCL3	BCLAF1	C6orf48	~RF1	0.149656000171464
BCL3	BCLAF1	DDAH2	~RF1+RF2	0.130750298276071
BCL3	BCLAF1	EGR1	NAND	0.104614973816005
BCL3	BCLAF1	H3F3B	AND	0.13120217759393
BCL3	BCLAF1	HIST1H2AM	XOR	0.0924298604710976
BCL3	BCLAF1	HIST1H2BF	~RF1*RF2	0.0937694236663309
BCL3	BCLAF1	HIST1H2BK	OR	0.114580877467475
BCL3	BCLAF1	HIST1H2BO	NAND	0.224382193454358
BCL3	BCLAF1	NBPF1	NOR	0.104526116124054
BCL3	BCLAF1	NEAT1	RF1	0.160908331011424
BCL3	BCLAF1	PHF19	RF1*~RF2	0.147887776753756
BCL3	BCLAF1	PPIL2	NAND	0.188448410742225
BCL3	BCLAF1	RANBP1	~RF1+RF2	0.150903133506226
BCL3	BCLAF1	RCC1	~RF1*RF2	0.160245247229783
BCL3	BCLAF1	SDF2L1	NOR	0.115738260068157
BCL3	BCLAF1	THAP7	NAND	0.103842938894485
BCL3	BCLAF1	TUBA1C	NOR	0.144817497910281
BCL3	BCLAF1	UBE2L3	AND	0.111585614162934
BCL3	BCLAF1	WDR74	~RF1+RF2	0.148602210457881
BCL3	BCLAF1	YDJC	~RF1	0.160458237777825
BCL3	BCLAF1	ZNF280B	~RF1+RF2	0.131821055790128
BCL3	BDP1	CCDC116	RF1+~RF2	0.141542310785453
BCL3	BDP1	CRKL	OR	0.187767452019976
BCL3	BDP1	HIST1H2AM	XOR	0.112381973609746
BCL3	BDP1	MAPK1	OR	0.176882382337659
BCL3	BDP1	NBPF1	~RF1*RF2	0.121747138077225
BCL3	BDP1	NUP214	RF1*~RF2	0.162630685372174
BCL3	BDP1	SDF2L1	~RF2	0.147761966461144
BCL3	BDP1	YDJC	~RF1	0.145064486343192
BCL3	BDP1	YPEL1	~RF1*RF2	0.0894013708105389
BCL3	BDP1	ZNF280B	~RF1+RF2	0.184610152999931
BCL3	BRF1	ABL1	~RF1	0.126776884909841
BCL3	BRF1	AIF1L	~RF1*RF2	0.112143867447969
BCL3	BRF1	CCDC116	OR	0.115765422696116
BCL3	BRF1	FIBCD1	~RF1	0.0901697312588402
BCL3	BRF1	NUP214	RF1	0.174083342400174
BCL3	BRF1	PDE4DIP	OR	0.192859474330479
BCL3	BRF1	SDF2L1	NOR	0.157980633228158
BCL3	BRF1	SNAP29	RF2	0.111114133391361
BCL3	BRF1	YDJC	~RF1*RF2	0.176501166600177
BCL3	BRF1	YPEL1	~RF1*RF2	0.132194538135132
BCL3	BRF1	ZNF280B	~RF1+RF2	0.128628247440129
BCL3	BRF1	ZNF718	~RF1+RF2	0.162236003820162
BCL3	BRF2	ABL1	~RF1+RF2	0.124360178999713
BCL3	BRF2	COMT	~RF1+RF2	0.136231995984091
BCL3	BRF2	CRKL	OR	0.175644898093444
BCL3	BRF2	FAM78A	XNOR	0.0938189608691983
BCL3	BRF2	LAMC3	NAND	0.15542340811677
BCL3	BRF2	NBPF1	NOR	0.115714818962299
BCL3	BRF2	NUP214	RF1	0.167329549111223
BCL3	BRF2	SDF2L1	XNOR	0.0941228713750627
BCL3	BRF2	YDJC	~RF1+RF2	0.172098441260892
BCL3	BRF2	YPEL1	~RF1*RF2	0.0863195222097798
BCL3	BRF2	ZNF280B	~RF1+RF2	0.185456916931605
BCL3	CCNT2	ACTB	RF1*~RF2	0.124871835398151
BCL3	CCNT2	ADARB1	~RF1+RF2	0.148764148764149
BCL3	CCNT2	BCR	~RF1+RF2	0.184281447439342
BCL3	CCNT2	C6orf48	~RF1	0.16927453769559
BCL3	CCNT2	CRKL	OR	0.183275380643802
BCL3	CCNT2	DDAH2	RF2	0.14095877253772
BCL3	CCNT2	EGR1	NAND	0.154000154000154
BCL3	CCNT2	FAM78A	XOR	0.0912754860123281
BCL3	CCNT2	HSP90AB1	~RF1	0.194584935813006
BCL3	CCNT2	MAPK1	OR	0.14840245103403
BCL3	CCNT2	MRPL40	NAND	0.184210526315789
BCL3	CCNT2	NEAT1	RF1	0.159808931738756
BCL3	CCNT2	NFE2	~RF1+RF2	0.189838961768786
BCL3	CCNT2	NUP214	RF1	0.153842101210522
BCL3	CCNT2	PI4KA	OR	0.154253443727128
BCL3	CCNT2	PPM1F	RF1	0.170588942518767
BCL3	CCNT2	RANBP1	NAND	0.196091840828683
BCL3	CCNT2	SDF2L1	~RF2	0.1477185687712
BCL3	CCNT2	SLC25A1	RF1*~RF2	0.130592130592131
BCL3	CCNT2	SNAP29	RF1+~RF2	0.153486820153487
BCL3	CCNT2	YDJC	~RF1+RF2	0.152257520678573
BCL3	CCNT2	YPEL1	RF2	0.137451891837857
BCL3	CEBPB	HIST1H2BJ	~RF1*RF2	0.090414470873095
BCL3	CHD2	SNHG3	~RF2	0.107048840335258
BCL3	CHD2	THAP7	~RF2	0.160137618265697
BCL3	CTCF	CCDC116	OR	0.121664325842697
BCL3	CTCF	CCDC85B	OR	0.0958895131086142
BCL3	CTCF	CRKL	RF2	0.185814606741573
BCL3	CTCF	FIBCD1	~RF1*RF2	0.10107970505618
BCL3	CTCF	MAPK1	OR	0.145053058676654
BCL3	CTCF	NBPF1	NOR	0.137289325842697
BCL3	CTCF	PPM1F	RF1	0.16966643258427
BCL3	CTCF	RCC1	~RF1*RF2	0.166344413233458
BCL3	CTCF	SDF2L1	~RF2	0.10814606741573
BCL3	CTCF	TOP3B	OR	0.178932584269663
BCL3	CTCF	YDJC	~RF1	0.151413077403246
BCL3	CTCF	ZNF280B	~RF1+RF2	0.187763342696629
BCL3	CTCFL	AIF1L	~RF1*RF2	0.0985165626311887
BCL3	CTCFL	ARVCF	RF1+~RF2	0.103008070432869
BCL3	CTCFL	CCDC116	OR	0.128643563074533
BCL3	CTCFL	COMT	~RF1	0.112846779477482
BCL3	CTCFL	FAM78A	~RF2	0.105253824333709
BCL3	CTCFL	FIBCD1	~RF1	0.100886295957721
BCL3	CTCFL	MRPL40	~RF1+RF2	0.155802119420435
BCL3	CTCFL	NBPF1	NOR	0.103548322550524
BCL3	CTCFL	NUP214	RF1	0.153247986315182
BCL3	CTCFL	PPM1F	RF1	0.164996998599346
BCL3	CTCFL	RANBP1	~RF1+RF2	0.17076204189406
BCL3	CTCFL	RCC1	~RF1	0.141132528513306
BCL3	CTCFL	SLC35B2	NAND	0.0961201501877347
BCL3	CTCFL	SNAPC5	~RF1	0.0991521533578415
BCL3	CTCFL	YDJC	~RF1	0.159898148547754
BCL3	CTCFL	ZNF280B	NAND	0.171418818978268
BCL3	E2F4	C6orf48	~RF1	0.180375532670455
BCL3	E2F4	MAPK1	RF1+~RF2	0.159881036931818
BCL3	E2F4	MCM7	~RF1+RF2	0.125661057692308
BCL3	E2F4	MRPL40	NAND	0.179813155594406
BCL3	E2F4	NUP214	AND	0.171878414554196
BCL3	E2F4	RANBP1	NAND	0.171225381064248
BCL3	E2F4	RCC1	~RF1	0.137920673076923
BCL3	E2F4	SDF2L1	~RF1*RF2	0.0965038379589161
BCL3	E2F4	THAP7	~RF1+RF2	0.103306995738636
BCL3	E2F4	YDJC	~RF1	0.153996394230769
BCL3	E2F6	ARHGDIA	~RF2	0.204230978174033
BCL3	E2F6	BCR	OR	0.122220304860512
BCL3	E2F6	CCDC116	OR	0.134164190074458
BCL3	E2F6	DGCR8	~RF1+RF2	0.158154219793564
BCL3	E2F6	ENO1	~RF1+RF2	0.0945693925158981
BCL3	E2F6	GNB1L	OR	0.17611734253667
BCL3	E2F6	HNRPDL	NAND	0.198255200843639
BCL3	E2F6	MRPL40	RF2	0.147161345987921
BCL3	E2F6	NBPF1	NOR	0.118032786885246
BCL3	E2F6	NUP214	AND	0.18962899050906
BCL3	E2F6	PHF19	~RF2	0.118907103825137
BCL3	E2F6	RANBP1	~RF1+RF2	0.153132010353753
BCL3	E2F6	SDF2L1	NOR	0.132553606237817
BCL3	E2F6	SNAP29	~RF1+RF2	0.117894736842105
BCL3	E2F6	THAP7	~RF1+RF2	0.0917879397948423
BCL3	E2F6	YDJC	NAND	0.158154219793564
BCL3	E2F6	YPEL1	~RF1*RF2	0.128207586361167
BCL3	ELF1	SLC25A1	RF1*~RF2	0.158221760541705
BCL3	ELF1	SNAP29	OR	0.161251370192178
BCL3	ELF1	YDJC	~RF1	0.153423725518783
BCL3	EP300	ABL1	NAND	0.125097192576079
BCL3	EP300	AIF1L	~RF2	0.131119241052446
BCL3	EP300	MAPK1	OR	0.143701390446368
BCL3	EP300	NBPF1	NOR	0.106803940199415
BCL3	EP300	NUP214	RF1	0.162611404447759
BCL3	EP300	YDJC	~RF1	0.148515208736755
BCL3	EP300	YPEL1	NOR	0.108162336895115
BCL3	EP300	ZNF280B	NAND	0.125948843629438
BCL3	ETS1	ACTB	RF1*~RF2	0.123161135819364
BCL3	ETS1	AIF1L	NOR	0.098186794389326
BCL3	ETS1	ARVCF	XNOR	0.0953358421712852
BCL3	ETS1	CCDC116	RF1+~RF2	0.146530171846628
BCL3	ETS1	COMT	NAND	0.164296955183031
BCL3	ETS1	DDAH2	NAND	0.097686781231085
BCL3	ETS1	FAM78A	XNOR	0.0950551330298166
BCL3	ETS1	FIBCD1	XOR	0.100802652701387
BCL3	ETS1	H3F3B	RF1*~RF2	0.111855575146714
BCL3	ETS1	HIST1H2AM	RF1+~RF2	0.087511074852847
BCL3	ETS1	HIST1H2BJ	NOR	0.115127240190531
BCL3	ETS1	MAPK1	OR	0.148706018579436
BCL3	ETS1	NBPF1	~RF1*RF2	0.10460485802258
BCL3	ETS1	NEAT1	RF1	0.147793362983236
BCL3	ETS1	NUP214	RF1	0.165604358009421
BCL3	ETS1	PHF19	RF1*~RF2	0.125123292718229
BCL3	ETS1	PPM1F	RF1	0.180484749598674
BCL3	ETS1	RPL23A	RF1*~RF2	0.113687202294797
BCL3	ETS1	SDF2L1	NOR	0.107502829021816
BCL3	ETS1	SLC25A1	RF1*~RF2	0.141123713781942
BCL3	ETS1	SNAP29	RF1+~RF2	0.125898049948683
BCL3	ETS1	TLCD1	RF1+~RF2	0.125898049948683
BCL3	ETS1	UBE2L3	NOR	0.100128950761862
BCL3	ETS1	WDR74	~RF1	0.129282349535514
BCL3	ETS1	YDJC	~RF1	0.143003763256928
BCL3	ETS1	YPEL1	NOR	0.124994166513154
BCL3	ETS1	ZNF280B	~RF1+RF2	0.179794205110661
BCL3	FOS	ARVCF	RF1+~RF2	0.115332098388206
BCL3	FOS	HIST1H2BF	~RF1*RF2	0.0986555648919105
BCL3	FOS	HIST1H2BJ	RF1*~RF2	0.0973342850049652
BCL3	FOS	HNRNPA1	~RF1*RF2	0.187227866473149
BCL3	FOS	P4HB	OR	0.125185400911568
BCL3	FOS	YPEL1	~RF2	0.120158887785501
BCL3	GABPA	NUP214	RF1*~RF2	0.194182509952206
BCL3	GABPA	PPIL2	NAND	0.150740061634057
BCL3	GABPA	ROMO1	~RF1	0.100614159728501
BCL3	GABPA	RPL37	NOR	0.199311859271698
BCL3	GATA1	AIF1L	NOR	0.126677259887006
BCL3	GATA1	ARVCF	~RF1+RF2	0.0952747511433952
BCL3	GATA1	CCDC116	RF1+~RF2	0.127800981974711
BCL3	GATA1	FIBCD1	~RF1	0.0960653753026634
BCL3	GATA1	NUP214	RF1	0.163135593220339
BCL3	GATA1	PPM1F	RF1	0.172677898843153
BCL3	GATA1	SDF2L1	NOR	0.110858050847458
BCL3	GATA2	ABL1	~RF1*RF2	0.118627590062837
BCL3	GATA2	BCR	RF2	0.20278220523562
BCL3	GATA2	FAM78A	RF2	0.094381347375097
BCL3	GATA2	FIBCD1	~RF1*RF2	0.0976358765949279
BCL3	GATA2	HIST1H2BF	XNOR	0.100998890122087
BCL3	GATA2	NBPF1	~RF1*RF2	0.134696828085753
BCL3	GATA2	NEAT1	RF1	0.161099196381631
BCL3	GATA2	NFE2	RF2	0.22612197808617
BCL3	GATA2	PDE4DIP	OR	0.184707050645482
BCL3	GATA2	PPM1F	RF1	0.178538396490672
BCL3	GATA2	RCC1	~RF1	0.145296648947563
BCL3	GATA2	SDF2L1	~RF2	0.125207580549598
BCL3	GATA2	SNAP29	RF1+~RF2	0.141391213883766
BCL3	GATA2	SNHG3	RF2	0.141850185953229
BCL3	GATA2	UBE2L3	NOR	0.10492866461381
BCL3	GATA2	WDR74	RF2	0.139581751270518
BCL3	GATA2	YDJC	~RF1	0.137215958876103
BCL3	GATA2	YPEL1	~RF1*RF2	0.124485742658533
BCL3	GATA2	ZNF280B	~RF1+RF2	0.139694408051205
BCL3	GTF2B	C6orf48	~RF1	0.170883761783661
BCL3	GTF2B	CRKL	~RF1+RF2	0.147062127850803
BCL3	GTF2B	DDX5	RF1	0.0950087324202592
BCL3	GTF2B	EIF4A2	NOR	0.141271154415745
BCL3	GTF2B	FAM78A	~RF2	0.157309529402553
BCL3	GTF2B	GAS5	~RF1	0.174721941354904
BCL3	GTF2B	H3F3B	AND	0.101538642236317
BCL3	GTF2B	HIRA	~RF1*RF2	0.207482305358948
BCL3	GTF2B	HIST1H1C	AND	0.189210950080515
BCL3	GTF2B	HIST1H2AM	~RF2	0.101577963660876
BCL3	GTF2B	HIST1H2BF	~RF1*RF2	0.091261451726568
BCL3	GTF2B	HIST1H2BJ	~RF1*RF2	0.10792658638968
BCL3	GTF2B	HNRNPA1	NOR	0.181664981462757
BCL3	GTF2B	HSP90AB1	~RF1	0.194053783538111
BCL3	GTF2B	MAPK1	OR	0.149932591843613
BCL3	GTF2B	MAT2A	~RF1	0.161323378714683
BCL3	GTF2B	NBPF1	NOR	0.114357937310415
BCL3	GTF2B	NEAT1	RF1	0.163886931328792
BCL3	GTF2B	NUP214	RF1*~RF2	0.189100305379375
BCL3	GTF2B	PPIL2	~RF2	0.18234655282178
BCL3	GTF2B	RANBP1	~RF1+RF2	0.198547660630573
BCL3	GTF2B	RPL23A	NOR	0.108806296875053
BCL3	GTF2B	SDF2L1	~RF2	0.0985275743617503
BCL3	GTF2B	SNHG3	NOR	0.121611293249311
BCL3	GTF2B	THAP7	NAND	0.101861214095794
BCL3	GTF2B	UBE2L3	RF2	0.226877470355731
BCL3	GTF2B	WDR74	~RF1+RF2	0.156593062407016
BCL3	GTF2B	YDJC	~RF1	0.149241658240647
BCL3	GTF2F1	ABL1	~RF1+RF2	0.149145778775408
BCL3	GTF2F1	AIF1L	~RF1*RF2	0.141317149547602
BCL3	GTF2F1	FIBCD1	~RF1*RF2	0.139917695473251
BCL3	GTF2F1	HIST1H2AM	~RF2	0.109846536351166
BCL3	GTF2F1	HIST1H2BK	RF1+~RF2	0.118718044643971
BCL3	GTF2F1	MAPK1	RF1+~RF2	0.116909839132061
BCL3	GTF2F1	NBPF1	~RF1*RF2	0.114426154549611
BCL3	GTF2F1	NEAT1	RF1	0.16341397514237
BCL3	GTF2F1	NUP214	RF1*~RF2	0.211639283784345
BCL3	GTF2F1	PPIL2	NAND	0.139621523880783
BCL3	GTF2F1	RANBP1	~RF1+RF2	0.251466135982597
BCL3	GTF2F1	WDR74	~RF1+RF2	0.217885300189827
BCL3	GTF2F1	YDJC	~RF1	0.156170761109033
BCL3	GTF2F1	YPEL1	~RF1*RF2	0.123021625722243
BCL3	HDAC2	ABL1	~RF1*RF2	0.132248939179632
BCL3	HDAC2	AIF1L	~RF1*RF2	0.0985047484340271
BCL3	HDAC2	ARVCF	OR	0.0911642503536068
BCL3	HDAC2	BCR	OR	0.144343396393211
BCL3	HDAC2	CCDC116	OR	0.133890684986866
BCL3	HDAC2	COMT	RF2	0.163173221021082
BCL3	HDAC2	DGCR8	NAND	0.164174580723378
BCL3	HDAC2	FAM78A	XOR	0.108203677510608
BCL3	HDAC2	FBXW4P1	NAND	0.190805592038796
BCL3	HDAC2	FIBCD1	~RF1	0.101440947666195
BCL3	HDAC2	GNB1L	OR	0.195746615477874
BCL3	HDAC2	MAPK1	RF1+~RF2	0.134046966558901
BCL3	HDAC2	MRPL40	OR	0.145768084461507
BCL3	HDAC2	NUP214	RF1*~RF2	0.196307019094767
BCL3	HDAC2	PPIL2	NAND	0.173046322489392
BCL3	HDAC2	SDF2L1	NOR	0.0993532468680542
BCL3	HDAC2	THAP7	OR	0.104398194921533
BCL3	HDAC2	UBE2L3	AND	0.120440998181451
BCL3	HDAC2	YDJC	~RF1	0.134774701959992
BCL3	HDAC2	YPEL1	~RF1*RF2	0.121473403717923
BCL3	HDAC2	ZNF280B	~RF1+RF2	0.14718882602546
BCL3	HEY1	ACTB	RF1	0.148571428571429
BCL3	HEY1	ADARB1	NAND	0.166666666666667
BCL3	HEY1	C6orf48	~RF1	0.240079365079365
BCL3	HEY1	CCDC116	OR	0.116178902116402
BCL3	HEY1	DDX5	RF1	0.104648919753086
BCL3	HEY1	EIF4A2	~RF1*RF2	0.106215277777778
BCL3	HEY1	H3F3B	~RF2	0.107142857142857
BCL3	HEY1	HIST1H2BF	~RF1*RF2	0.107638888888889
BCL3	HEY1	HIST1H2BK	OR	0.123883928571429
BCL3	HEY1	HMGA1	~RF1+RF2	0.0990476190476191
BCL3	HEY1	HNRNPA1	NOR	0.16
BCL3	HEY1	HSP90AB1	~RF1	0.199363425925926
BCL3	HEY1	MAPK1	OR	0.147819113756614
BCL3	HEY1	MAT2A	~RF1	0.166501322751323
BCL3	HEY1	NUP214	RF1	0.177058531746032
BCL3	HEY1	PPIL2	OR	0.190228174603175
BCL3	HEY1	RPL23A	~RF2	0.128571428571429
BCL3	HEY1	SNHG3	~RF1*RF2	0.101587301587302
BCL3	HEY1	TUBA1C	NOR	0.13
BCL3	HEY1	YDJC	~RF1	0.151428571428571
BCL3	HMGN3	ADARB1	~RF1	0.130007127583749
BCL3	HMGN3	AIF1L	XNOR	0.138132573057733
BCL3	HMGN3	ARVCF	OR	0.115030816317974
BCL3	HMGN3	BCR	~RF1+RF2	0.186784621189887
BCL3	HMGN3	DDAH2	~RF1+RF2	0.163840090562241
BCL3	HMGN3	FAM78A	XNOR	0.0944300029348874
BCL3	HMGN3	FIBCD1	NOR	0.132277472642656
BCL3	HMGN3	HIRA	NOR	0.186181921093455
BCL3	HMGN3	NBPF1	~RF1*RF2	0.107970315710033
BCL3	HMGN3	NEAT1	RF1	0.169379690579011
BCL3	HMGN3	PHF19	~RF1*RF2	0.112643774544743
BCL3	HMGN3	PPM1F	RF1	0.178467709250486
BCL3	HMGN3	SDF2L1	NOR	0.096851285061423
BCL3	HMGN3	THAP7	RF1+~RF2	0.095313963076321
BCL3	HMGN3	UBE2L3	NOR	0.11789862060291
BCL3	HMGN3	YDJC	~RF1	0.145419479267117
BCL3	HMGN3	YPEL1	RF2	0.174816569535869
BCL3	HMGN3	ZNF280B	NAND	0.129067963607396
BCL3	IRF1	ABL1	~RF1	0.121748729121278
BCL3	IRF1	CCDC116	OR	0.131904139433551
BCL3	IRF1	ENO1	~RF2	0.113937130407719
BCL3	IRF1	MAPK1	OR	0.138756302521008
BCL3	IRF1	NUP214	RF1	0.156688453159041
BCL3	IRF1	RANBP1	NAND	0.177478991596639
BCL3	IRF1	SDF2L1	NOR	0.113972196285922
BCL3	IRF1	SLC25A1	RF1*~RF2	0.154527233115468
BCL3	IRF1	SNAP29	RF1+~RF2	0.124613756613757
BCL3	IRF1	YDJC	NAND	0.165333333333333
BCL3	IRF1	YPEL1	~RF1*RF2	0.107948957360722
BCL3	IRF1	ZNF280B	~RF1+RF2	0.119785039941903
BCL3	JUN	ABL1	~RF1	0.133256721492016
BCL3	JUN	C6orf48	~RF1	0.176470588235294
BCL3	JUN	DDAH2	NAND	0.108609959821032
BCL3	JUN	HSP90AB1	~RF1	0.195324283559578
BCL3	JUN	MAPK1	RF1+~RF2	0.167864430840209
BCL3	JUN	NBPF1	NOR	0.12833187573672
BCL3	JUN	NEAT1	RF1	0.171954151192906
BCL3	JUN	SDF2L1	~RF1*RF2	0.113340283322982
BCL3	JUN	SNHG3	NOR	0.0960464628284697
BCL3	JUN	THAP7	OR	0.104072398190045
BCL3	JUN	UBE2L3	~RF1*RF2	0.102850340739614
BCL3	JUN	YDJC	~RF1	0.156507852009582
BCL3	JUN	ZNF280B	NAND	0.135936727632229
BCL3	JUND	AIF1L	NOR	0.111975386779184
BCL3	JUND	BCR	~RF1+RF2	0.162341772151899
BCL3	JUND	FIBCD1	NOR	0.107159810126582
BCL3	JUND	NUP214	RF1	0.163037974683544
BCL3	JUND	SDF2L1	~RF1*RF2	0.0921518987341772
BCL3	JUND	YDJC	~RF1	0.156924050632911
BCL3	MAFK	ABL1	~RF1	0.128509388728169
BCL3	MAFK	ARVCF	OR	0.0943393067609557
BCL3	MAFK	BCR	~RF1+RF2	0.171769527483124
BCL3	MAFK	FBXW4P1	~RF1+RF2	0.241019768563163
BCL3	MAFK	FIBCD1	~RF1	0.095909675345548
BCL3	MAFK	GNB1L	~RF1+RF2	0.221492285438766
BCL3	MAFK	MAPK1	RF1+~RF2	0.131543648880317
BCL3	MAFK	NBPF1	~RF1*RF2	0.109021750776813
BCL3	MAFK	SDF2L1	NOR	0.116684245419479
BCL3	MAFK	SNAP29	RF1+~RF2	0.130472516875603
BCL3	MAFK	YDJC	~RF1+RF2	0.163988669238187
BCL3	MAFK	ZNF280B	~RF1+RF2	0.145706096646309
BCL3	MAX	BCR	~RF1+RF2	0.205653572764684
BCL3	MAX	ENO1	RF1+~RF2	0.11005291005291
BCL3	MAX	FAM78A	RF2	0.0884553471220138
BCL3	MAX	HNRPDL	~RF1	0.14037518037518
BCL3	MAX	HSP90AB1	~RF1+RF2	0.218771845438512
BCL3	MAX	MRPL40	NAND	0.187556838223505
BCL3	MAX	NAT10	~RF1	0.147978835978836
BCL3	MAX	NBPF1	~RF1*RF2	0.122007375340709
BCL3	MAX	NUP214	RF1*~RF2	0.204945753834643
BCL3	MAX	RPL23A	AND	0.116486772486772
BCL3	MAX	SDF2L1	~RF2	0.119057239057239
BCL3	MAX	SNAP29	~RF2	0.140378600823045
BCL3	MAX	YDJC	~RF1	0.138638447971781
BCL3	MAX	YPEL1	RF2	0.116091710758377
BCL3	MXI1	BCR	~RF1+RF2	0.166152353588686
BCL3	MXI1	C6orf48	~RF1	0.178268251273345
BCL3	MXI1	CCDC116	RF1+~RF2	0.115027021648414
BCL3	MXI1	CRKL	RF1+~RF2	0.161943319838057
BCL3	MXI1	HIST1H2BK	RF1+~RF2	0.121658986175115
BCL3	MXI1	MAPK1	OR	0.157838765648613
BCL3	MXI1	NBPF1	~RF1*RF2	0.131308419933208
BCL3	MXI1	NUP214	RF1*~RF2	0.180819293892299
BCL3	MXI1	PPIL2	~RF2	0.146828609986505
BCL3	MXI1	RANBP1	~RF1+RF2	0.201392646214378
BCL3	MXI1	SDF2L1	~RF2	0.10132776109007
BCL3	MXI1	SLC25A1	RF1*~RF2	0.143037494480618
BCL3	MXI1	SNHG3	~RF2	0.149331144237766
BCL3	MXI1	WDR74	~RF1+RF2	0.122867963954551
BCL3	MXI1	YDJC	~RF1	0.136362411404856
BCL3	MXI1	ZNF280B	~RF1+RF2	0.159754224270353
BCL3	MYC	ARHGDIA	RF1*~RF2	0.14163958814548
BCL3	MYC	ARVCF	OR	0.0930583721567553
BCL3	MYC	BCR	RF2	0.15627295149356
BCL3	MYC	C6orf48	~RF1	0.158027639666445
BCL3	MYC	CBX5	RF2	0.103096738832557
BCL3	MYC	COMT	RF2	0.197160865990682
BCL3	MYC	CRKL	~RF1+RF2	0.153543436557961
BCL3	MYC	ENO1	~RF1+RF2	0.116020827624007
BCL3	MYC	GAS5	~RF1+RF2	0.167914497122499
BCL3	MYC	HSP90AB1	~RF1*RF2	0.178368633285049
BCL3	MYC	MAT2A	~RF1	0.155326312492659
BCL3	MYC	NAT10	RF2	0.205579806600634
BCL3	MYC	NEK8	NAND	0.165691187409466
BCL3	MYC	NUP214	RF1*~RF2	0.163442038914771
BCL3	MYC	PHF19	AND	0.120502681752339
BCL3	MYC	POLR1C	~RF1	0.182045961711624
BCL3	MYC	RANBP1	~RF1+RF2	0.282132090983831
BCL3	MYC	RPSA	~RF1*RF2	0.19054926985867
BCL3	MYC	SDF2L1	NOR	0.100047762596406
BCL3	MYC	THAP7	RF2	0.0997053987393807
BCL3	MYC	TLCD1	OR	0.151274321731981
BCL3	MYC	UBE2L3	RF2	0.105027600516776
BCL3	MYC	YDJC	~RF1	0.150138981325608
BCL3	MYC	ZNF280B	~RF1+RF2	0.153905179501233
BCL3	NFYA	ARVCF	RF1+~RF2	0.106063916759569
BCL3	NFYA	CBX5	XNOR	0.107130434782609
BCL3	NFYA	H3F3B	RF2	0.10914381270903
BCL3	NFYA	HIST1H2BF	~RF2	0.106374581939799
BCL3	NFYA	HIST1H2BJ	NOR	0.124188405797101
BCL3	NFYA	HIST1H2BK	~RF2	0.11608138238573
BCL3	NFYA	HNRNPA1	~RF1*RF2	0.164829431438127
BCL3	NFYA	NUP214	RF1*~RF2	0.206020066889632
BCL3	NFYA	SDF2L1	~RF2	0.124347826086957
BCL3	NFYA	TXNIP	RF1*~RF2	0.107173913043478
BCL3	NFYA	YPEL1	~RF1*RF2	0.129376254180602
BCL3	NFYB	ARVCF	OR	0.106338397066527
BCL3	NFYB	CBX5	RF2	0.104892815408792
BCL3	NFYB	DGCR8	NAND	0.198326751823347
BCL3	NFYB	H3F3B	AND	0.124662529717532
BCL3	NFYB	HIST1H2BJ	~RF1*RF2	0.113284240641496
BCL3	NFYB	HNRNPA1	NOR	0.183593907402184
BCL3	NFYB	SDF2L1	NOR	0.122242943345288
BCL3	NFYB	YPEL1	~RF1*RF2	0.124432722528912
BCL3	NR2C2	ABL1	~RF1+RF2	0.127064867042708
BCL3	NR2C2	AIF1L	XNOR	0.1118358302225
BCL3	NR2C2	BCR	~RF1+RF2	0.195505599500074
BCL3	NR2C2	CCDC116	RF1+~RF2	0.121312223519545
BCL3	NR2C2	FIBCD1	NOR	0.113091812067293
BCL3	NR2C2	MAPK1	OR	0.219694042000362
BCL3	NR2C2	NBPF1	RF2	0.145186841860032
BCL3	NR2C2	NUP214	RF1*~RF2	0.200299297801312
BCL3	NR2C2	SDF2L1	~RF2	0.191480701869789
BCL3	NR2C2	YDJC	~RF1	0.146976598858722
BCL3	NR2C2	YPEL1	RF2	0.134784735812133
BCL3	NRF1	ABL1	~RF1	0.128209459459459
BCL3	NRF1	CBX5	~RF1*RF2	0.0984847273308812
BCL3	NRF1	CRKL	OR	0.169703542299696
BCL3	NRF1	HNRNPA1	NOR	0.145025887573964
BCL3	NRF1	MAPK1	RF1+~RF2	0.135669378698225
BCL3	NRF1	NBPF1	NOR	0.108238045738046
BCL3	NRF1	NUP214	AND	0.1691987845834
BCL3	NRF1	SDF2L1	RF2	0.126849112426035
BCL3	NRF1	SNAP29	RF1+~RF2	0.165448584679354
BCL3	NRF1	THAP7	~RF1+RF2	0.108864245162322
BCL3	NRF1	YDJC	~RF1	0.149704142011834
BCL3	NRF1	ZNF280B	~RF1+RF2	0.180969134815289
BCL3	POLR3A	HIST1H2AM	RF2	0.0908708295071931
BCL3	RAD21	ABL1	~RF1	0.125517561196436
BCL3	RAD21	AIF1L	~RF1*RF2	0.0984397112355944
BCL3	RAD21	BCR	~RF1+RF2	0.199352674908557
BCL3	RAD21	CCDC116	OR	0.163300908699445
BCL3	RAD21	COMT	~RF1+RF2	0.145288351308452
BCL3	RAD21	CRKL	OR	0.143232384072955
BCL3	RAD21	DDAH2	~RF1+RF2	0.100656729237872
BCL3	RAD21	FAM78A	~RF2	0.104516236620508
BCL3	RAD21	FIBCD1	NOR	0.102772662184404
BCL3	RAD21	NBPF1	NOR	0.113592189761207
BCL3	RAD21	NUP214	RF1*~RF2	0.224511622116268
BCL3	RAD21	PHF19	RF1*~RF2	0.116573342252678
BCL3	RAD21	PPM1F	RF1	0.173127670615774
BCL3	RAD21	RCC1	~RF1*RF2	0.147956539898519
BCL3	RAD21	SDF2L1	~RF2	0.132301491604229
BCL3	RAD21	SLC25A1	RF1*~RF2	0.12984575296183
BCL3	RAD21	YDJC	~RF1	0.157126153768835
BCL3	RAD21	YPEL1	NOR	0.0916809093162348
BCL3	RAD21	ZNF280B	~RF1+RF2	0.138892008798017
BCL3	SETDB1	ABL1	~RF1+RF2	0.130963499831883
BCL3	SETDB1	AIF1L	~RF1*RF2	0.0959632625489838
BCL3	SETDB1	CCDC116	OR	0.130758022938693
BCL3	SETDB1	COMT	~RF1+RF2	0.126899567404667
BCL3	SETDB1	FAM78A	RF2	0.0865224323213638
BCL3	SETDB1	FIBCD1	XNOR	0.114595860103388
BCL3	SETDB1	LAMC3	NAND	0.190680537450814
BCL3	SETDB1	MAPK1	RF1+~RF2	0.151990298663441
BCL3	SETDB1	NUP214	AND	0.184739882408654
BCL3	SETDB1	PHF19	AND	0.160271976687713
BCL3	SETDB1	PPM1F	RF1	0.171752430130283
BCL3	SETDB1	SLC25A1	AND	0.134292023558658
BCL3	SETDB1	SNAP29	RF1+~RF2	0.125951782095541
BCL3	SETDB1	THAP7	RF2	0.103960201094732
BCL3	SETDB1	WDR74	~RF1+RF2	0.140287203181812
BCL3	SETDB1	YDJC	~RF1	0.148475819189758
BCL3	SETDB1	ZNF280B	NAND	0.153008090841991
BCL3	SETDB1	ZNF718	NAND	0.162611148526641
BCL3	SIN3A	ACTB	RF1*~RF2	0.159591448043803
BCL3	SIN3A	ARVCF	RF2	0.105954942264603
BCL3	SIN3A	BCR	~RF1+RF2	0.182985586137562
BCL3	SIN3A	BZRAP1	AND	0.185752258157632
BCL3	SIN3A	C6orf48	~RF1+RF2	0.198588576308288
BCL3	SIN3A	CCDC116	OR	0.126330892700104
BCL3	SIN3A	CCDC85B	~RF1+RF2	0.141004760755919
BCL3	SIN3A	COMT	~RF1+RF2	0.134786912130836
BCL3	SIN3A	CRKL	OR	0.176821861130823
BCL3	SIN3A	DDAH2	~RF1+RF2	0.141244956421644
BCL3	SIN3A	DGCR8	~RF1+RF2	0.166794134273268
BCL3	SIN3A	EGR1	NAND	0.116142917482353
BCL3	SIN3A	FAM78A	RF2	0.117594703950883
BCL3	SIN3A	H3F3B	RF1*~RF2	0.102910046546312
BCL3	SIN3A	HIST1H2AM	OR	0.0742873192960958
BCL3	SIN3A	HIST1H2BF	NOR	0.081150052602497
BCL3	SIN3A	HIST1H2BK	NAND	0.117772993517193
BCL3	SIN3A	HSP90AB1	~RF1	0.167332186714456
BCL3	SIN3A	MAPK1	~RF2	0.135202921118894
BCL3	SIN3A	MCM7	~RF1+RF2	0.186780606906174
BCL3	SIN3A	NEAT1	RF1*~RF2	0.155876020831579
BCL3	SIN3A	NUP214	RF1*~RF2	0.187917202891404
BCL3	SIN3A	PHF19	AND	0.174708386896849
BCL3	SIN3A	PPM1F	RF1	0.172495155405534
BCL3	SIN3A	RANBP1	~RF1+RF2	0.200528005965626
BCL3	SIN3A	RCC1	~RF1	0.144392262515821
BCL3	SIN3A	SDF2L1	NOR	0.107651876886809
BCL3	SIN3A	SLC25A1	AND	0.130002808768168
BCL3	SIN3A	SLC35B2	~RF1+RF2	0.151991855279812
BCL3	SIN3A	SNAP29	~RF2	0.148481779443072
BCL3	SIN3A	SNHG3	RF2	0.123515049549642
BCL3	SIN3A	UBE2L3	NOR	0.0963656874654652
BCL3	SIN3A	UNK	~RF1+RF2	0.140594058004954
BCL3	SIN3A	WDR74	~RF1+RF2	0.192855717753467
BCL3	SIN3A	YDJC	~RF1+RF2	0.24050519622111
BCL3	SIN3A	YPEL1	RF2	0.206126793596575
BCL3	SIN3A	ZNF280B	~RF1+RF2	0.164013666036757
BCL3	SIRT6	ABL1	~RF1	0.12626468751658
BCL3	SIRT6	BCR	NAND	0.178588774023451
BCL3	SIRT6	C6orf48	~RF1	0.179384624175071
BCL3	SIRT6	CCDC116	OR	0.13151729851727
BCL3	SIRT6	COMT	NAND	0.159700597091678
BCL3	SIRT6	DGCR8	~RF1+RF2	0.168077430097828
BCL3	SIRT6	FAM78A	RF2	0.131774419335486
BCL3	SIRT6	HIRA	NOR	0.205815691988306
BCL3	SIRT6	HIST1H2BJ	NOR	0.108068968238097
BCL3	SIRT6	MAPK1	RF1+~RF2	0.157578330020692
BCL3	SIRT6	NBPF1	~RF1*RF2	0.10475836765012
BCL3	SIRT6	NUP214	AND	0.17454830402292
BCL3	SIRT6	SNAP29	RF1+~RF2	0.125989200925635
BCL3	SIRT6	YDJC	~RF1	0.151786989686598
BCL3	SIRT6	ZNF280B	NAND	0.171770991057909
BCL3	SIX5	AIF1L	NOR	0.109247967479675
BCL3	SIX5	H3F3B	RF1*~RF2	0.133791456962189
BCL3	SIX5	HIRA	NOR	0.18815331010453
BCL3	SIX5	NUP214	RF1	0.165198735320687
BCL3	SIX5	RPL23A	RF1*~RF2	0.160278745644599
BCL3	SIX5	SNAP29	RF1+~RF2	0.130952380952381
BCL3	SIX5	YDJC	~RF1+RF2	0.201626016260163
BCL3	SMARCA4	ACTB	RF1	0.128617103407019
BCL3	SMARCA4	BCR	~RF1+RF2	0.174380863456494
BCL3	SMARCA4	C6orf48	~RF1	0.173372379254732
BCL3	SMARCA4	CCDC45	~RF1+RF2	0.120937263794407
BCL3	SMARCA4	DDAH2	RF2	0.103626635839521
BCL3	SMARCA4	EIF4A2	NOR	0.120593692022263
BCL3	SMARCA4	GAS5	~RF1+RF2	0.189166575721198
BCL3	SMARCA4	H3F3B	AND	0.0951744334097275
BCL3	SMARCA4	HIST1H2AM	XOR	0.0982615268329554
BCL3	SMARCA4	HIST1H2BJ	NOR	0.131907308377897
BCL3	SMARCA4	HNRNPA1	~RF1*RF2	0.148956889152968
BCL3	SMARCA4	HNRPDL	~RF1*RF2	0.166703718524447
BCL3	SMARCA4	HSP90AB1	~RF1+RF2	0.21019721019721
BCL3	SMARCA4	MAPK1	RF1+~RF2	0.163836578402405
BCL3	SMARCA4	MAT2A	~RF1	0.159578983108395
BCL3	SMARCA4	NBPF1	NOR	0.104122457063634
BCL3	SMARCA4	NEAT1	RF1*~RF2	0.16824911782895
BCL3	SMARCA4	NUP214	RF1*~RF2	0.220694338341397
BCL3	SMARCA4	PHF19	AND	0.139856279212022
BCL3	SMARCA4	POLG2	~RF1	0.15016915857252
BCL3	SMARCA4	RANBP1	~RF1+RF2	0.260104041616647
BCL3	SMARCA4	RCC1	~RF1	0.136283469616803
BCL3	SMARCA4	RPSA	~RF1*RF2	0.185061398296692
BCL3	SMARCA4	SDF2L1	~RF1*RF2	0.103677834770272
BCL3	SMARCA4	SLC35B2	RF2	0.109932862033702
BCL3	SMARCA4	SNAP29	RF1+~RF2	0.155900744136038
BCL3	SMARCA4	THAP7	NAND	0.101858925388337
BCL3	SMARCA4	TUBB	RF2	0.170686456400742
BCL3	SMARCA4	UBE2L3	AND	0.0952380952380952
BCL3	SMARCA4	UNK	~RF1+RF2	0.121693121693122
BCL3	SMARCA4	WDR74	~RF1+RF2	0.150793650793651
BCL3	SMARCB1	ABL1	~RF1+RF2	0.141344307270233
BCL3	SMARCB1	ACTB	RF1	0.11836681997902
BCL3	SMARCB1	BCR	~RF1+RF2	0.193725490196078
BCL3	SMARCB1	BZRAP1	AND	0.157283950617284
BCL3	SMARCB1	C6orf48	~RF1	0.16539780521262
BCL3	SMARCB1	CCDC116	OR	0.12962962962963
BCL3	SMARCB1	CCDC45	NAND	0.126548858226418
BCL3	SMARCB1	CLIC1	NAND	0.130427459049463
BCL3	SMARCB1	COMT	~RF1+RF2	0.209694989106754
BCL3	SMARCB1	DDAH2	~RF1+RF2	0.125800048414427
BCL3	SMARCB1	DDX5	RF1*~RF2	0.0965087145969499
BCL3	SMARCB1	EIF4A2	~RF1	0.12037037037037
BCL3	SMARCB1	FAM78A	RF2	0.082843137254902
BCL3	SMARCB1	GAS5	~RF1	0.175599128540305
BCL3	SMARCB1	HIST1H2AM	XOR	0.0872331154684096
BCL3	SMARCB1	HIST1H2BF	XOR	0.0923101750988461
BCL3	SMARCB1	HIST1H2BJ	NOR	0.106635197288792
BCL3	SMARCB1	HNRNPA1	~RF1*RF2	0.158954248366013
BCL3	SMARCB1	HSP90AB1	~RF1+RF2	0.18309670781893
BCL3	SMARCB1	MAPK1	RF1+~RF2	0.160977971435488
BCL3	SMARCB1	MAT2A	~RF1	0.176730815783103
BCL3	SMARCB1	NBPF1	NOR	0.123529411764706
BCL3	SMARCB1	NEAT1	RF1*~RF2	0.210183167917373
BCL3	SMARCB1	NUP214	RF1*~RF2	0.201307189542484
BCL3	SMARCB1	PHF19	AND	0.15038166707012
BCL3	SMARCB1	POLG2	~RF1	0.156088114258049
BCL3	SMARCB1	RANBP1	~RF1+RF2	0.27803195352215
BCL3	SMARCB1	RCC1	~RF1*RF2	0.154538852578068
BCL3	SMARCB1	RPSA	~RF1*RF2	0.186018518518519
BCL3	SMARCB1	SDF2L1	AND	0.0860162995239248
BCL3	SMARCB1	SLC35B2	RF2	0.1360122649883
BCL3	SMARCB1	SNAP29	OR	0.138453159041394
BCL3	SMARCB1	SNHG3	~RF1	0.0850250141208747
BCL3	SMARCB1	THAP7	RF2	0.123359961268458
BCL3	SMARCB1	UBE2L3	AND	0.0881142580488986
BCL3	SMARCB1	UNK	NAND	0.123261115145647
BCL3	SMARCB1	WDR74	~RF1+RF2	0.154990720568063
BCL3	SMARCB1	YDJC	~RF1+RF2	0.169382716049383
BCL3	SMARCB1	ZNF280B	~RF1+RF2	0.178591140159768
BCL3	SMC3	ARVCF	OR	0.0896341463414634
BCL3	SMC3	BCR	~RF1+RF2	0.199316334072432
BCL3	SMC3	CCDC116	OR	0.151486280487805
BCL3	SMC3	COMT	~RF1+RF2	0.131717710643016
BCL3	SMC3	MAPK1	OR	0.130958980044346
BCL3	SMC3	NBPF1	NOR	0.124491869918699
BCL3	SMC3	NEAT1	RF1*~RF2	0.169992609016999
BCL3	SMC3	NUP214	RF1*~RF2	0.210721544715447
BCL3	SMC3	PPM1F	RF1	0.176632945306726
BCL3	SMC3	SDF2L1	~RF2	0.177376662971175
BCL3	SMC3	SLC25A1	RF1*~RF2	0.142607862158167
BCL3	SMC3	YDJC	~RF1	0.140890613451589
BCL3	SMC3	YPEL1	~RF1*RF2	0.104212860310421
BCL3	SMC3	ZNF280B	~RF1+RF2	0.177032520325203
BCL3	SP1	ARVCF	OR	0.104146576663452
BCL3	SP1	DDAH2	NAND	0.107338569097248
BCL3	SP1	HIRA	NOR	0.223601735776278
BCL3	SP1	HIST1H2BJ	T=0	0.105926860025221
BCL3	SP1	HIST1H2BK	OR	0.103423336547734
BCL3	SP1	HNRNPA1	T=0	0.133121383799421
BCL3	SP1	NBPF1	~RF1*RF2	0.115573538684074
BCL3	SP1	NEAT1	AND	0.165240276438444
BCL3	SP1	NUP214	AND	0.228794228914769
BCL3	SP1	PHF19	T=0	0.122745669831615
BCL3	SP1	PPIL2	RF2	0.177510245901639
BCL3	SP1	PRAME	T=0	0.313635857874045
BCL3	SP1	RANBP1	NAND	0.283732660781841
BCL3	SP1	SDF2L1	T=0	0.0911728775684296
BCL3	SP1	UBE2L3	~RF2	0.22431570358282
BCL3	SP1	WDR74	NAND	0.173786254728878
BCL3	SP1	YDJC	~RF1	0.160800385728062
BCL3	SP1	ZNF280B	NAND	0.14841876220854
BCL3	SP2	MDC1	~RF1+RF2	0.172525107604017
BCL3	SP2	RANBP1	NAND	0.16109713215852
BCL3	SP2	YDJC	~RF1	0.154083428908668
BCL3	SPI1	AIF1L	~RF2	0.0977067637310923
BCL3	SPI1	BCR	NAND	0.202939588992823
BCL3	SPI1	CCDC116	RF2	0.145682283511984
BCL3	SPI1	CLIC1	~RF1+RF2	0.197371766563625
BCL3	SPI1	COMT	~RF1+RF2	0.140174234212534
BCL3	SPI1	DDAH2	~RF2	0.119474888594484
BCL3	SPI1	FIBCD1	~RF1*RF2	0.108105504034686
BCL3	SPI1	MAPK1	RF1+~RF2	0.161475771809386
BCL3	SPI1	NBPF1	NOR	0.103813436464286
BCL3	SPI1	NEAT1	AND	0.172472243410459
BCL3	SPI1	NUP214	AND	0.196073708298205
BCL3	SPI1	PPM1F	RF1	0.173816692761652
BCL3	SPI1	SDF2L1	~RF1*RF2	0.156623442664633
BCL3	SPI1	YDJC	NAND	0.144847243968044
BCL3	SRF	ACTB	RF1*~RF2	0.131853858987135
BCL3	SRF	AIF1L	NOR	0.12253809721087
BCL3	SRF	CCDC116	OR	0.124492452828268
BCL3	SRF	CLIC1	OR	0.150877271556695
BCL3	SRF	HIRA	~RF1*RF2	0.174426238852793
BCL3	SRF	NBPF1	NOR	0.119675780546222
BCL3	SRF	NUP214	RF1	0.165769054203849
BCL3	SRF	PHF19	AND	0.12518054886856
BCL3	SRF	RANBP1	~RF1+RF2	0.172151246766916
BCL3	SRF	SDF2L1	~RF1*RF2	0.0926639393905464
BCL3	SRF	YDJC	~RF1	0.153314448014989
BCL3	SRF	YPEL1	~RF1*RF2	0.0899385294084715
BCL3	STAT1	ABL1	NOR	0.143119266055046
BCL3	STAT1	AIF1L	NOR	0.114298820445609
BCL3	STAT1	C6orf48	~RF1	0.191677588466579
BCL3	STAT1	DGCR8	NAND	0.132021625163827
BCL3	STAT1	FAM78A	~RF2	0.143598460026212
BCL3	STAT1	FIBCD1	~RF1*RF2	0.110288335517693
BCL3	STAT1	NEAT1	RF1*~RF2	0.206422018348624
BCL3	STAT1	NUP214	RF1*~RF2	0.209174311926606
BCL3	STAT1	PPM1F	RF1*~RF2	0.153917103538663
BCL3	STAT1	RANBP1	~RF1+RF2	0.218635321100917
BCL3	STAT1	SNAP29	RF1+~RF2	0.127372214941022
BCL3	STAT1	YDJC	~RF1	0.142077326343381
BCL3	STAT1	YPEL1	NOR	0.11653997378768
BCL3	STAT2	BCR	NAND	0.175220610377878
BCL3	STAT2	CCDC116	RF1+~RF2	0.140320038213518
BCL3	STAT2	NBPF1	NOR	0.128596795464222
BCL3	STAT2	NUP214	AND	0.202801632381803
BCL3	STAT2	SDF2L1	~RF1*RF2	0.104886761300506
BCL3	STAT2	SNAP29	RF1+~RF2	0.143370473826855
BCL3	STAT2	TXNIP	AND	0.0883180860011838
BCL3	STAT2	YDJC	~RF1	0.148255158305729
BCL3	TAF1	C6orf48	~RF1	0.170931927297668
BCL3	TAF1	COMT	NAND	0.158169367283951
BCL3	TAF1	DDX5	~RF2	0.147453703703704
BCL3	TAF1	ENO1	NAND	0.11815200617284
BCL3	TAF1	GNB2L1	~RF1	0.119097222222222
BCL3	TAF1	HIST1H2AM	XOR	0.0906201774691358
BCL3	TAF1	HIST1H2BK	XOR	0.117704761088249
BCL3	TAF1	HNRNPA1	NOR	0.177665609282122
BCL3	TAF1	HSP90AB1	~RF1	0.196807484567901
BCL3	TAF1	MAPK1	OR	0.162277091906722
BCL3	TAF1	MDC1	~RF1+RF2	0.115451388888889
BCL3	TAF1	NEAT1	RF1	0.153435070873343
BCL3	TAF1	PDE4DIP	OR	0.186574074074074
BCL3	TAF1	RANBP1	NAND	0.187157064471879
BCL3	TAF1	RPL23A	RF1*~RF2	0.117884087791495
BCL3	TAF1	RPL36	NAND	0.143147719478738
BCL3	TAF1	RPSA	NOR	0.209297839506173
BCL3	TAF1	SDF2L1	NOR	0.0986925582990398
BCL3	TAF1	SNHG3	XOR	0.118362054183813
BCL3	TAF1	THAP7	~RF1+RF2	0.130144032921811
BCL3	TAF1	TUBA1C	NOR	0.154475308641975
BCL3	TAF1	UBE2L3	~RF2	0.150184327846365
BCL3	TAF7	ADARB1	~RF1	0.127170457324529
BCL3	TAF7	EGR1	~RF1+RF2	0.106122642179254
BCL3	TAF7	HIST1H2AM	XOR	0.115672259957873
BCL3	TAF7	HIST1H2BF	~RF1*RF2	0.0987876381339567
BCL3	TAF7	HIST1H2BK	OR	0.139713945360882
BCL3	TAF7	NEAT1	AND	0.17040210162592
BCL3	TAF7	NUP214	RF1	0.158074245878662
BCL3	TAF7	RCC1	~RF1*RF2	0.167246507151366
BCL3	TAF7	SNHG3	~RF1	0.0866035372460952
BCL3	TAF7	WDR74	~RF1	0.132818971433981
BCL3	TAF7	YDJC	~RF1	0.148859910012964
BCL3	TAL1	ARVCF	RF2	0.149972216023697
BCL3	TAL1	BCR	~RF1+RF2	0.255079116176736
BCL3	TAL1	C6orf48	~RF1	0.178820431370213
BCL3	TAL1	EGR1	~RF2	0.127224022318728
BCL3	TAL1	HIST1H2BJ	~RF1*RF2	0.107801154911403
BCL3	TAL1	NEAT1	RF1*~RF2	0.179204122866095
BCL3	TAL1	NUP214	RF1*~RF2	0.201809105403083
BCL3	TAL1	PPM1F	RF1	0.172821044603463
BCL3	TAL1	RCC1	NOR	0.158853327867412
BCL3	TAL1	SDF2L1	NOR	0.0956401539208727
BCL3	TAL1	SNHG3	~RF2	0.100789697681393
BCL3	TAL1	WDR74	~RF1+RF2	0.152965009691576
BCL3	TAL1	YDJC	~RF1	0.147654584759976
BCL3	TBP	C19orf48	NAND	0.134163904671717
BCL3	TBP	C6orf48	~RF1	0.165112665112665
BCL3	TBP	DDX5	~RF2	0.156753836441336
BCL3	TBP	EEF1A1	~RF2	0.194979138338513
BCL3	TBP	GAS5	NAND	0.173259285563973
BCL3	TBP	H3F3B	~RF2	0.221153846153846
BCL3	TBP	HIST1H1C	T=0	0.16951566951567
BCL3	TBP	HIST1H2BF	T=0	0.0812663898601399
BCL3	TBP	HIST1H2BJ	T=0	0.105623543123543
BCL3	TBP	HNRNPA1	NOR	0.182939420244108
BCL3	TBP	HSP90AB1	NAND	0.212121212121212
BCL3	TBP	MAT2A	~RF1	0.15224358974359
BCL3	TBP	NEAT1	RF1	0.139958782536908
BCL3	TBP	NUP214	AND	0.190705128205128
BCL3	TBP	RPL23A	~RF2	0.265825573442761
BCL3	TBP	RPL37	~RF2	0.249816372863248
BCL3	TBP	RPS2	~RF2	0.176964962121212
BCL3	TBP	RPSA	NOR	0.22882723468661
BCL3	TBP	SDF2L1	T=0	0.0849083280723906
BCL3	TBP	SNHG3	RF2	0.148137019230769
BCL3	TBP	THAP7	~RF1+RF2	0.128762079933955
BCL3	TBP	TUBA1C	~RF2	0.176649305555556
BCL3	TRIM28	ABL1	~RF1+RF2	0.153874735718323
BCL3	TRIM28	COMT	~RF1+RF2	0.276921144627494
BCL3	TRIM28	HIST1H2BF	~RF2	0.112771346632894
BCL3	TRIM28	HIST1H2BJ	NOR	0.110907244981265
BCL3	TRIM28	MAPK1	~RF2	0.208874631052312
BCL3	TRIM28	MRPL40	~RF1+RF2	0.190659605199807
BCL3	TRIM28	NBPF1	~RF1*RF2	0.127797199137552
BCL3	TRIM28	NUP214	RF1*~RF2	0.183892947604195
BCL3	TRIM28	RCC1	~RF1*RF2	0.155910489627598
BCL3	TRIM28	SDF2L1	RF2	0.115833874107722
BCL3	TRIM28	SNAP29	RF1+~RF2	0.136664503569111
BCL3	TRIM28	SNHG3	RF2	0.114881413409809
BCL3	TRIM28	YDJC	~RF1+RF2	0.153666450356911
BCL3	TRIM28	YPEL1	~RF1*RF2	0.0980050658349208
BCL3	TRIM28	ZNF280B	~RF1+RF2	0.160666513156518
BCL3	USF1	GAS5	NAND	0.184687135639332
BCL3	USF2	ABL1	~RF1	0.129617134003099
BCL3	USF2	AIF1L	NOR	0.119945350208508
BCL3	USF2	FBXW4P1	~RF1+RF2	0.257890481574692
BCL3	USF2	FIBCD1	NOR	0.165955429113324
BCL3	USF2	LAMC3	NAND	0.160416827083494
BCL3	USF2	NUP214	AND	0.178687459389214
BCL3	USF2	SDF2L1	~RF1*RF2	0.0954243717401612
BCL3	USF2	YDJC	~RF1	0.15353004826689
BCL3	USF2	YPEL1	XNOR	0.108608608608609
BCL3	USF2	ZNF280B	NAND	0.139005402163297
BCL3	XRCC4	ABL1	NAND	0.171529515031819
BCL3	XRCC4	AIF1L	~RF2	0.125930070953112
BCL3	XRCC4	ARVCF	~RF2	0.114803598858898
BCL3	XRCC4	BCR	NAND	0.215163484748738
BCL3	XRCC4	COMT	~RF1+RF2	0.162387535659425
BCL3	XRCC4	FBXW4P1	NAND	0.309124423963134
BCL3	XRCC4	FIBCD1	~RF1*RF2	0.107103357472021
BCL3	XRCC4	MAPK1	OR	0.168548387096774
BCL3	XRCC4	NBPF1	NOR	0.127340355497038
BCL3	XRCC4	NUP214	RF1	0.168861092824226
BCL3	XRCC4	PPM1F	RF1	0.182646477946017
BCL3	XRCC4	SDF2L1	~RF1*RF2	0.0929180381830151
BCL3	XRCC4	SNAP29	OR	0.163756857581742
BCL3	XRCC4	UBE2L3	RF2	0.145358788676761
BCL3	XRCC4	YDJC	NAND	0.17
BCL3	XRCC4	YPEL1	~RF2	0.224094799210007
BCL3	XRCC4	ZNF280B	NAND	0.130419135396094
BCL3	YY1	COMT	~RF1+RF2	0.172447012820974
BCL3	YY1	GNB2L1	RF2	0.171032049667784
BCL3	YY1	PHF19	RF1*~RF2	0.118147088368695
BCL3	YY1	RPL23A	AND	0.124944307769793
BCL3	YY1	THAP7	NAND	0.105019634105507
BCL3	YY1	UBE2L3	RF2	0.20052662019421
BCL3	YY1	YDJC	~RF1	0.157879516605278
BCL3	ZBTB33	ABL1	~RF1	0.115368181170773
BCL3	ZBTB33	ACTB	RF1*~RF2	0.123603216325051
BCL3	ZBTB33	AIF1L	XNOR	0.10923074931051
BCL3	ZBTB33	BCR	NAND	0.157009491007497
BCL3	ZBTB33	CCDC116	NAND	0.119842492723849
BCL3	ZBTB33	FBXW4P1	NAND	0.25434806691038
BCL3	ZBTB33	FIBCD1	XNOR	0.106278566896712
BCL3	ZBTB33	LAMC3	NAND	0.150328236071008
BCL3	ZBTB33	NBPF1	~RF1*RF2	0.109765940274415
BCL3	ZBTB33	NEAT1	RF1*~RF2	0.242202684874669
BCL3	ZBTB33	NUP214	RF1	0.16735507762427
BCL3	ZBTB33	PI4KA	NAND	0.140306353666274
BCL3	ZBTB33	RPL23A	AND	0.103015628439357
BCL3	ZBTB33	SDF2L1	XNOR	0.124561380792687
BCL3	ZBTB33	SNHG3	~RF1*RF2	0.104352646725528
BCL3	ZBTB33	THAP7	RF2	0.125338270901581
BCL3	ZBTB33	WDR74	~RF1+RF2	0.148040726305931
BCL3	ZBTB33	YDJC	~RF1	0.149887039219043
BCL3	ZBTB33	ZNF280B	~RF1+RF2	0.126244642695291
BCL3	ZBTB7A	ACTB	AND	0.125527702021145
BCL3	ZBTB7A	AIF1L	NOR	0.111898980087421
BCL3	ZBTB7A	ARVCF	RF1+~RF2	0.0941457765158591
BCL3	ZBTB7A	BZRAP1	T=0	0.159224044532447
BCL3	ZBTB7A	CCDC116	OR	0.125213882766093
BCL3	ZBTB7A	COMT	NAND	0.168926663428849
BCL3	ZBTB7A	FAM78A	RF2	0.144043038069264
BCL3	ZBTB7A	FIBCD1	~RF1	0.101677438637128
BCL3	ZBTB7A	HIRA	NOR	0.150633242425375
BCL3	ZBTB7A	HMGA1	~RF1+RF2	0.112974931819031
BCL3	ZBTB7A	PHF19	AND	0.146796802032353
BCL3	ZBTB7A	PPIL2	~RF1+RF2	0.180437105390967
BCL3	ZBTB7A	PRAME	T=0	0.334405798184331
BCL3	ZBTB7A	RANBP1	NAND	0.239287181977808
BCL3	ZBTB7A	SDF2L1	XNOR	0.115007285089849
BCL3	ZBTB7A	SLC25A1	AND	0.16616393320133
BCL3	ZBTB7A	SLC35B2	~RF1+RF2	0.11180931744312
BCL3	ZBTB7A	TRAF4	OR	0.10984794709904
BCL3	ZBTB7A	YDJC	~RF1	0.163954869802369
BCL3	ZBTB7A	YPEL1	NOR	0.120088168266896
BCL3	ZBTB7A	ZDHHC8	AND	0.146721709567751
BCL3	ZNF263	ABL1	~RF1+RF2	0.169450496247882
BCL3	ZNF263	AIF1L	RF2	0.149582209426981
BCL3	ZNF263	C19orf48	~RF1+RF2	0.128151260504202
BCL3	ZNF263	CRKL	OR	0.15079076898249
BCL3	ZNF263	FAM78A	RF2	0.109824382427868
BCL3	ZNF263	FIBCD1	~RF1*RF2	0.100683277426197
BCL3	ZNF263	GNB1L	OR	0.207983193277311
BCL3	ZNF263	NUP214	RF1*~RF2	0.174632352941176
BCL3	ZNF263	PPM1F	RF1	0.174729974294244
BCL3	ZNF263	RANBP1	~RF1+RF2	0.178165093197773
BCL3	ZNF263	SDF2L1	~RF1*RF2	0.0912003175755899
BCL3	ZNF263	YPEL1	RF2	0.170838628661341
BCL3	ZNF274	ABL1	~RF1	0.129464503843848
BCL3	ZNF274	AIF1L	XNOR	0.108827259770656
BCL3	ZNF274	BCR	~RF1+RF2	0.204390472513611
BCL3	ZNF274	CCDC116	RF1+~RF2	0.117450197887139
BCL3	ZNF274	NUP214	RF1*~RF2	0.188500317596643
BCL3	ZNF274	SDF2L1	NOR	0.123542685608227
BCL3	ZNF274	YDJC	~RF1+RF2	0.158337582865885
BCL3	ZNF274	YPEL1	~RF1*RF2	0.1299655013657
BCL3	ZNF274	ZNF280B	~RF1+RF2	0.15738066383548
BCLAF1	BDP1	BCR	OR	0.183150183150183
BCLAF1	BDP1	CRKL	RF2	0.128205128205128
BCLAF1	BDP1	HIST1H2AM	XNOR	0.0778388278388278
BCLAF1	BDP1	HIST1H4H	RF1*~RF2	0.0870929995929996
BCLAF1	BDP1	MAPK1	~RF1+RF2	0.148074148074148
BCLAF1	BDP1	NBPF1	~RF1*RF2	0.120367132867133
BCLAF1	BDP1	NUP214	~RF1	0.195634920634921
BCLAF1	BDP1	PPIL2	~RF1+RF2	0.192104192104192
BCLAF1	BDP1	SDF2L1	~RF2	0.1254329004329
BCLAF1	BDP1	YDJC	~RF1+RF2	0.108877233877234
BCLAF1	BDP1	ZNF280B	RF2	0.119211344211344
BCLAF1	BRF1	CCDC116	~RF1+RF2	0.128698346766883
BCLAF1	BRF1	MED15	RF2	0.151094246519726
BCLAF1	BRF1	NBPF1	NOR	0.108682922258918
BCLAF1	BRF1	PDE4DIP	RF2	0.150219786225689
BCLAF1	BRF1	SDF2L1	~RF1	0.101656009181833
BCLAF1	BRF1	SNAP29	~RF1+RF2	0.156356623646343
BCLAF1	BRF1	YDJC	RF2	0.14428594851615
BCLAF1	BRF2	BCR	OR	0.157916702034349
BCLAF1	BRF2	CRKL	OR	0.146761734997029
BCLAF1	BRF2	MED15	NAND	0.149019607843137
BCLAF1	BRF2	NUP214	~RF1	0.232007575757576
BCLAF1	BRF2	SDF2L1	~RF1*RF2	0.112356053532524
BCLAF1	BRF2	YDJC	RF2	0.149465240641711
BCLAF1	BRF2	ZNF280B	OR	0.189250700280112
BCLAF1	CCNT2	BCR	OR	0.185136928170984
BCLAF1	CCNT2	C6orf48	RF1	0.14664425190741
BCLAF1	CCNT2	CRKL	~RF1+RF2	0.129532894238777
BCLAF1	CCNT2	DDAH2	RF2	0.145564083644579
BCLAF1	CCNT2	EGR1	NAND	0.119970398608169
BCLAF1	CCNT2	MAPK1	~RF1+RF2	0.130467808486384
BCLAF1	CCNT2	NUP214	~RF1	0.219076380067092
BCLAF1	CCNT2	PHF19	~RF1*RF2	0.143008192543796
BCLAF1	CCNT2	PI4KA	~RF1+RF2	0.157837685701463
BCLAF1	CCNT2	RANBP1	RF1+~RF2	0.184571125747596
BCLAF1	CCNT2	RHOBTB3	OR	0.107777754836578
BCLAF1	CCNT2	SDF2L1	~RF2	0.155994118842416
BCLAF1	CCNT2	SNAP29	NAND	0.151984238671545
BCLAF1	CCNT2	YDJC	~RF1+RF2	0.114997350291468
BCLAF1	CEBPB	HIST1H2BJ	XNOR	0.0992464294168705
BCLAF1	CTCF	BCR	OR	0.193892845055636
BCLAF1	CTCF	CRKL	RF2	0.183175644187956
BCLAF1	CTCF	MAPK1	~RF1+RF2	0.128284626232643
BCLAF1	CTCF	NBPF1	NOR	0.115842304624794
BCLAF1	CTCF	RCC1	AND	0.129902079286484
BCLAF1	CTCF	SDF2L1	NOR	0.120054752065696
BCLAF1	CTCF	YDJC	~RF1+RF2	0.100879340277425
BCLAF1	CTCF	ZNF280B	OR	0.122497386519274
BCLAF1	CTCFL	BCR	RF1+~RF2	0.152620545073375
BCLAF1	CTCFL	MAPK1	~RF1+RF2	0.141801290746907
BCLAF1	CTCFL	NBPF1	NOR	0.106548279689234
BCLAF1	CTCFL	NUP214	~RF1	0.241041732323025
BCLAF1	CTCFL	PHF19	NOR	0.134665186829449
BCLAF1	CTCFL	RCC1	AND	0.116796152423233
BCLAF1	CTCFL	SDF2L1	~RF1	0.108916019237884
BCLAF1	CTCFL	SF3A3	AND	0.100672777846289
BCLAF1	CTCFL	ZNF280B	RF1+~RF2	0.173568463024623
BCLAF1	E2F4	BCR	OR	0.1476515664454
BCLAF1	E2F4	C6orf48	RF1	0.146614914545719
BCLAF1	E2F4	HIST1H2AM	NAND	0.0697709891831922
BCLAF1	E2F4	MAPK1	NAND	0.154804976660701
BCLAF1	E2F4	NUP214	~RF1	0.234188223649051
BCLAF1	E2F4	PHF19	~RF1*RF2	0.124178753318182
BCLAF1	E2F4	RANBP1	RF1+~RF2	0.244659358892619
BCLAF1	E2F4	RCC1	XNOR	0.104656483774788
BCLAF1	E2F4	SDF2L1	~RF1	0.103425231024497
BCLAF1	E2F4	SNAP29	~RF1+RF2	0.141341670443459
BCLAF1	E2F4	THAP7	OR	0.111844278350911
BCLAF1	E2F6	CCDC116	RF2	0.119897230944904
BCLAF1	E2F6	NBPF1	NOR	0.147413328258318
BCLAF1	E2F6	NUP214	~RF1*RF2	0.202207631553906
BCLAF1	E2F6	PHF19	NOR	0.145145430900498
BCLAF1	E2F6	SDF2L1	XOR	0.177995580507713
BCLAF1	E2F6	THAP7	~RF1+RF2	0.123703492244743
BCLAF1	ELF1	CCDC116	~RF1+RF2	0.125681860207101
BCLAF1	ELF1	MED15	NAND	0.129145093688363
BCLAF1	ELF1	MRPS18B	RF1	0.138176393585047
BCLAF1	ELF1	NUP214	~RF1	0.229116586538462
BCLAF1	ELF1	SNAP29	~RF1+RF2	0.163738905325444
BCLAF1	ELF1	UBE2L3	AND	0.122945430637738
BCLAF1	EP300	BCR	RF1+~RF2	0.169028110204581
BCLAF1	EP300	NBPF1	NOR	0.0896242072712661
BCLAF1	EP300	NUP214	~RF1	0.230611995317878
BCLAF1	EP300	PPIL2	~RF1+RF2	0.178593266828561
BCLAF1	EP300	SDF2L1	~RF1	0.104077493783376
BCLAF1	EP300	SNAP29	NAND	0.150238473767886
BCLAF1	EP300	YDJC	~RF1+RF2	0.111822795646325
BCLAF1	EP300	ZNF280B	OR	0.130701968937263
BCLAF1	ETS1	ACTB	~RF1	0.123126081746771
BCLAF1	ETS1	BCR	OR	0.175768872320596
BCLAF1	ETS1	CCDC116	NAND	0.11831535969467
BCLAF1	ETS1	CLIC1	RF1+~RF2	0.130067567567568
BCLAF1	ETS1	H3F3B	RF1*~RF2	0.124232606991228
BCLAF1	ETS1	HIST1H2AM	~RF2	0.084209825589136
BCLAF1	ETS1	HIST1H2BJ	RF1*~RF2	0.108211659935798
BCLAF1	ETS1	MAPK1	~RF1+RF2	0.159233124750366
BCLAF1	ETS1	MED15	NAND	0.123388474681578
BCLAF1	ETS1	MRPL40	RF1+~RF2	0.166638929569964
BCLAF1	ETS1	NBPF1	~RF1*RF2	0.0958120682258613
BCLAF1	ETS1	NEAT1	~RF1	0.0995872720010651
BCLAF1	ETS1	NUP214	~RF1	0.236298428970843
BCLAF1	ETS1	PHF19	NOR	0.139741712155505
BCLAF1	ETS1	PI4KA	NAND	0.16901211556384
BCLAF1	ETS1	RANBP1	RF1+~RF2	0.153619136377757
BCLAF1	ETS1	SNAP29	NAND	0.14059379576621
BCLAF1	ETS1	UBE2L3	RF1*~RF2	0.130444237340789
BCLAF1	ETS1	WDR74	RF1	0.109545999201172
BCLAF1	ETS1	YDJC	NAND	0.117161496471841
BCLAF1	ETS1	ZNF280B	RF1+~RF2	0.151182155061465
BCLAF1	FOS	HIST1H2AK	RF1	0.115216371645322
BCLAF1	FOS	HIST1H2BF	AND	0.110123174810343
BCLAF1	FOS	HIST1H2BJ	RF1*~RF2	0.0954878048780488
BCLAF1	FOS	HIST1H2BK	OR	0.115115425401746
BCLAF1	FOSL1	CCDC116	~RF1+RF2	0.111723114184148
BCLAF1	FOSL1	DGCR8	RF2	0.149262557999227
BCLAF1	FOSL1	MAPK1	NAND	0.194262145656731
BCLAF1	FOSL1	NUP214	~RF1	0.201082073518497
BCLAF1	FOSL1	PHF19	~RF1*RF2	0.163287628422985
BCLAF1	FOSL1	PPIL2	~RF1+RF2	0.162428219852338
BCLAF1	FOSL1	RCC1	AND	0.103785521135808
BCLAF1	FOSL1	SDF2L1	~RF1*RF2	0.131489511309036
BCLAF1	FOSL1	SNHG3	RF2	0.163482948552678
BCLAF1	FOSL1	UBE2L3	~RF2	0.13048469775295
BCLAF1	FOSL1	ZNF280B	OR	0.172477440525021
BCLAF1	GABPA	MED15	NAND	0.124942791762014
BCLAF1	GABPA	NUP214	~RF1	0.209117259552042
BCLAF1	GABPA	RPL37	RF1*~RF2	0.273766233766234
BCLAF1	GABPA	SF3A3	AND	0.112764123748105
BCLAF1	GATA1	BCR	RF1+~RF2	0.149872448979592
BCLAF1	GATA1	NUP214	~RF1	0.23391156462585
BCLAF1	GATA1	SDF2L1	~RF1	0.101584821428571
BCLAF1	GATA2	HIST1H2BF	RF1*~RF2	0.087350214525404
BCLAF1	GATA2	NBPF1	~RF1*RF2	0.126387850966158
BCLAF1	GATA2	NEAT1	NOR	0.112474356495922
BCLAF1	GATA2	NUP214	~RF1	0.21985896433425
BCLAF1	GATA2	PHF19	~RF1	0.110890302066773
BCLAF1	GATA2	RANBP1	OR	0.176294582187611
BCLAF1	GATA2	SNHG3	RF2	0.139013760210515
BCLAF1	GATA2	THAP7	RF2	0.13065203027304
BCLAF1	GATA2	UBE2L3	RF1*~RF2	0.130303624858979
BCLAF1	GATA2	WDR74	OR	0.181419676321993
BCLAF1	GATA2	YDJC	RF2	0.133492291800715
BCLAF1	GATA2	ZNF280B	OR	0.164708659497546
BCLAF1	GTF2F1	BCR	OR	0.218967587034814
BCLAF1	GTF2F1	C6orf48	OR	0.15067604184531
BCLAF1	GTF2F1	HIST1H2AC	OR	0.120316926770708
BCLAF1	GTF2F1	HIST1H2AM	~RF2	0.114302864002744
BCLAF1	GTF2F1	HIST1H2BD	NAND	0.0797976333390499
BCLAF1	GTF2F1	HIST1H2BF	RF1*~RF2	0.0916823872406105
BCLAF1	GTF2F1	HIST1H2BK	~RF2	0.102684273709484
BCLAF1	GTF2F1	HIST2H2BE	~RF1*RF2	0.109475561653233
BCLAF1	GTF2F1	MAPK1	NAND	0.15381512605042
BCLAF1	GTF2F1	NBPF1	~RF1*RF2	0.127372549019608
BCLAF1	GTF2F1	NEAT1	NOR	0.143619047619048
BCLAF1	GTF2F1	NUP214	NOR	0.213336991939633
BCLAF1	GTF2F1	PPIL2	NAND	0.161609329446064
BCLAF1	GTF2F1	RANBP1	OR	0.205541416566627
BCLAF1	GTF2F1	SDF2L1	NOR	0.0986195621105585
BCLAF1	GTF2F1	SNHG3	~RF2	0.102412622191734
BCLAF1	GTF2F1	THAP7	~RF1+RF2	0.121749271137026
BCLAF1	GTF2F1	WDR74	OR	0.171486194477791
BCLAF1	GTF2F1	ZNF280B	RF1+~RF2	0.136978219859372
BCLAF1	HDAC2	BCR	OR	0.211472210845841
BCLAF1	HDAC2	CCDC116	~RF1+RF2	0.130118501743932
BCLAF1	HDAC2	DDAH2	OR	0.102150805313975
BCLAF1	HDAC2	MAPK1	NAND	0.172068707991038
BCLAF1	HDAC2	MRPL40	OR	0.20506396203233
BCLAF1	HDAC2	NUP214	NOR	0.216278397455973
BCLAF1	HDAC2	RANBP1	RF2	0.219094654171385
BCLAF1	HDAC2	SDF2L1	~RF1	0.101182876002795
BCLAF1	HDAC2	THAP7	~RF1+RF2	0.131537738803633
BCLAF1	HDAC2	UBE2L3	XOR	0.132512092424401
BCLAF1	HDAC2	YDJC	RF2	0.133240180844315
BCLAF1	HDAC2	ZNF280B	OR	0.135407314611824
BCLAF1	HMGN3	ACTB	~RF1	0.122106408578121
BCLAF1	HMGN3	BCR	OR	0.187655348819376
BCLAF1	HMGN3	CRKL	OR	0.151369589150641
BCLAF1	HMGN3	DDAH2	RF2	0.141386367827298
BCLAF1	HMGN3	NEAT1	NOR	0.115562907257188
BCLAF1	HMGN3	NUP214	~RF1	0.222773904136975
BCLAF1	HMGN3	PHF19	~RF1*RF2	0.184419382931759
BCLAF1	HMGN3	RANBP1	OR	0.159689548837999
BCLAF1	HMGN3	SDF2L1	~RF1	0.102192547638479
BCLAF1	HMGN3	THAP7	NAND	0.114739857481665
BCLAF1	HMGN3	UBE2L3	RF1*~RF2	0.142443844380056
BCLAF1	HMGN3	ZNF280B	OR	0.150412346476934
BCLAF1	IRF1	CCDC116	~RF1+RF2	0.124188311688312
BCLAF1	IRF1	MAPK1	~RF1+RF2	0.132575757575758
BCLAF1	IRF1	NUP214	~RF1	0.22258005152742
BCLAF1	IRF1	PPP1R10	NAND	0.165677524230156
BCLAF1	IRF1	RANBP1	RF1+~RF2	0.184274789537947
BCLAF1	IRF1	SDF2L1	~RF2	0.113921166552745
BCLAF1	IRF1	SNAP29	NAND	0.133090593616909
BCLAF1	IRF1	UBE2L3	AND	0.103810663021189
BCLAF1	IRF1	YDJC	RF1+~RF2	0.107158922948397
BCLAF1	IRF1	ZNF280B	RF1+~RF2	0.147122614227877
BCLAF1	JUN	BCR	RF1+~RF2	0.173386847792529
BCLAF1	JUN	C6orf48	RF1	0.141278172275394
BCLAF1	JUN	DDAH2	RF1+~RF2	0.132129445114934
BCLAF1	JUN	HIST1H2AK	AND	0.123674534789076
BCLAF1	JUN	HIST1H2BF	AND	0.119399365685256
BCLAF1	JUN	HIST1H2BJ	AND	0.105316455696203
BCLAF1	JUN	HIST1H4H	RF2	0.0895899407785792
BCLAF1	JUN	MAPK1	NAND	0.154471918942435
BCLAF1	JUN	MED15	~RF1+RF2	0.127312021106402
BCLAF1	JUN	NBPF1	NOR	0.0979726252958732
BCLAF1	JUN	NEAT1	~RF1	0.105621824917904
BCLAF1	JUN	NUP214	~RF1	0.223145377828922
BCLAF1	JUN	PHF19	~RF1	0.118824553032642
BCLAF1	JUN	SDF2L1	~RF1+RF2	0.109169496758259
BCLAF1	JUN	SNAP29	~RF1+RF2	0.137784389121221
BCLAF1	JUN	SNHG3	NAND	0.0765758230654804
BCLAF1	JUN	THAP7	RF2	0.10637626652446
BCLAF1	JUN	UBE2L3	AND	0.124038283420809
BCLAF1	JUN	ZNF280B	OR	0.132467372084538
BCLAF1	JUND	BCR	RF1+~RF2	0.165464188080918
BCLAF1	JUND	HIST1H4E	RF1+~RF2	0.196429378531073
BCLAF1	JUND	NUP214	~RF1	0.237104428649535
BCLAF1	JUND	SDF2L1	~RF1	0.0995954073264079
BCLAF1	MAFK	BCR	OR	0.262387806697913
BCLAF1	MAFK	DNAJB4	RF1	0.136214078222003
BCLAF1	MAFK	FTL	NOR	0.119753989698862
BCLAF1	MAFK	MAPK1	NAND	0.133258477430945
BCLAF1	MAFK	NBPF1	~RF1*RF2	0.0915801598052781
BCLAF1	MAFK	NUP214	~RF1	0.238646472475968
BCLAF1	MAFK	PPIL2	~RF1+RF2	0.191365371659555
BCLAF1	MAFK	SNAP29	NAND	0.152952340937244
BCLAF1	MAFK	YDJC	RF2	0.120466811066117
BCLAF1	MAFK	ZNF280B	OR	0.136548756546873
BCLAF1	MAX	BCR	OR	0.24762881312484
BCLAF1	MAX	NUP214	NOR	0.257128639715307
BCLAF1	MAX	SDF2L1	NOR	0.126268528431624
BCLAF1	MAX	SNAP29	~RF2	0.1344753230695
BCLAF1	MAX	THAP7	NAND	0.0971210666613052
BCLAF1	MXI1	BCR	OR	0.174496151401737
BCLAF1	MXI1	C6orf48	RF1	0.149085516559565
BCLAF1	MXI1	HIST1H2BK	RF1+~RF2	0.0976155167949533
BCLAF1	MXI1	MAPK1	~RF1+RF2	0.16378928041805
BCLAF1	MXI1	MRPS18B	RF1	0.137125909187204
BCLAF1	MXI1	NBPF1	~RF1*RF2	0.105018007202881
BCLAF1	MXI1	NUP214	NOR	0.225711931831556
BCLAF1	MXI1	PPIL2	NAND	0.251168702775228
BCLAF1	MXI1	PPP1R10	~RF1	0.141854388814349
BCLAF1	MXI1	RANBP1	OR	0.168473977826425
BCLAF1	MXI1	SDF2L1	NOR	0.168067226890756
BCLAF1	MXI1	SNHG3	~RF2	0.159183673469388
BCLAF1	MXI1	WDR74	OR	0.113233999482146
BCLAF1	MXI1	YDJC	NAND	0.152034460843161
BCLAF1	MXI1	ZNF280B	OR	0.149560059317845
BCLAF1	MYC	BCR	OR	0.231598577186812
BCLAF1	MYC	C6orf48	OR	0.169603627691863
BCLAF1	MYC	CCDC116	~RF1+RF2	0.118673218673219
BCLAF1	MYC	CRKL	OR	0.135968187438776
BCLAF1	MYC	MRPS18B	OR	0.14659632894927
BCLAF1	MYC	NUP214	NOR	0.213650816591993
BCLAF1	MYC	PHF19	~RF1*RF2	0.139711904417787
BCLAF1	MYC	PPP1R10	~RF1	0.152704509322156
BCLAF1	MYC	RANBP1	OR	0.232100415923945
BCLAF1	MYC	SLC3A2	~RF1+RF2	0.0926338102808691
BCLAF1	MYC	SNHG3	~RF1+RF2	0.0856771209712386
BCLAF1	MYC	THAP7	~RF1+RF2	0.115924748277689
BCLAF1	MYC	YDJC	OR	0.120441296911885
BCLAF1	MYC	ZNF280B	OR	0.151563328033916
BCLAF1	NFE2	BCR	OR	0.191930033790499
BCLAF1	NFE2	MAPK1	~RF1+RF2	0.162194394752534
BCLAF1	NFE2	NBPF1	~RF1*RF2	0.129933751400657
BCLAF1	NFE2	NUP214	~RF1	0.247034539700014
BCLAF1	NFE2	SDF2L1	NAND	0.104896892016749
BCLAF1	NFE2	THAP7	~RF1+RF2	0.140727489564699
BCLAF1	NFE2	YDJC	OR	0.129573785387739
BCLAF1	NFYA	H3F3B	AND	0.134013696045461
BCLAF1	NFYA	HIST1H2BF	RF1*~RF2	0.117257921048751
BCLAF1	NFYA	HIST1H2BJ	RF1*~RF2	0.13059919802503
BCLAF1	NFYA	HIST1H2BK	RF1+~RF2	0.124149150220472
BCLAF1	NFYA	HIST1H2BL	~RF1*RF2	0.189916092298472
BCLAF1	NFYA	NUP214	NOR	0.224634846113719
BCLAF1	NFYA	SDF2L1	NOR	0.147948367906414
BCLAF1	NFYB	H3F3B	AND	0.128947163280897
BCLAF1	NFYB	NUP214	~RF1	0.214410662224073
BCLAF1	NR2C2	BCR	OR	0.216748768472906
BCLAF1	NR2C2	MAPK1	~RF1+RF2	0.188834154351396
BCLAF1	NR2C2	NUP214	~RF1	0.205919901116945
BCLAF1	NR2C2	SDF2L1	~RF2	0.178963893249608
BCLAF1	NRF1	BCR	OR	0.149170910513391
BCLAF1	NRF1	CRKL	OR	0.170868497497157
BCLAF1	NRF1	MRPS18B	OR	0.189507617191745
BCLAF1	NRF1	NBPF1	NOR	0.1072883087154
BCLAF1	NRF1	NUP214	~RF1	0.222852299645763
BCLAF1	NRF1	PPP1R10	~RF1+RF2	0.154908253225444
BCLAF1	NRF1	SDF2L1	~RF1*RF2	0.123489782169324
BCLAF1	NRF1	SNAP29	NAND	0.177544678107546
BCLAF1	NRF1	THAP7	~RF1+RF2	0.12296168585151
BCLAF1	NRF1	YDJC	~RF1+RF2	0.11396448932579
BCLAF1	NRF1	ZNF280B	OR	0.183855755090805
BCLAF1	POLR3A	HIST1H2AM	~RF1+RF2	0.0961344537815126
BCLAF1	POLR3A	HIST1H4H	~RF2	0.107843137254902
BCLAF1	RAD21	BCR	OR	0.158314855875831
BCLAF1	RAD21	CCDC116	~RF1+RF2	0.159891598915989
BCLAF1	RAD21	CRKL	OR	0.128514412416851
BCLAF1	RAD21	MAPK1	~RF1+RF2	0.125824094604582
BCLAF1	RAD21	NBPF1	XOR	0.0865631929046563
BCLAF1	RAD21	NUP214	~RF1	0.185079599713746
BCLAF1	RAD21	RCC1	AND	0.133234786893323
BCLAF1	RAD21	SDF2L1	NOR	0.139929375051326
BCLAF1	RAD21	ZNF280B	OR	0.141726674409601
BCLAF1	REST	THAP7	RF1+~RF2	0.115046359594486
BCLAF1	SETDB1	BCR	RF1+~RF2	0.161791620911118
BCLAF1	SETDB1	CRKL	OR	0.143290888248598
BCLAF1	SETDB1	HIST1H4H	~RF2	0.11060507482108
BCLAF1	SETDB1	MAPK1	NAND	0.141368868326144
BCLAF1	SETDB1	MED15	~RF1+RF2	0.150468341750059
BCLAF1	SETDB1	NBPF1	~RF1*RF2	0.102541388451892
BCLAF1	SETDB1	NUP214	~RF1	0.222059280831781
BCLAF1	SETDB1	PHF19	~RF1*RF2	0.1219306489313
BCLAF1	SETDB1	PPIL2	~RF1+RF2	0.182173064411191
BCLAF1	SETDB1	SDF2L1	~RF1	0.101344954955885
BCLAF1	SETDB1	SNAP29	NAND	0.131115035474177
BCLAF1	SETDB1	THAP7	RF2	0.107971620658673
BCLAF1	SETDB1	ZNF280B	RF1+~RF2	0.128431092430225
BCLAF1	SIN3A	ACTB	~RF2	0.134831697054698
BCLAF1	SIN3A	BCR	OR	0.230060776063581
BCLAF1	SIN3A	BZRAP1	~RF1*RF2	0.241290322580645
BCLAF1	SIN3A	C6orf48	RF1	0.131600436340969
BCLAF1	SIN3A	CLIC1	RF1+~RF2	0.131648550724638
BCLAF1	SIN3A	DDAH2	~RF1+RF2	0.12875175315568
BCLAF1	SIN3A	HIST1H2AC	RF1	0.111921458625526
BCLAF1	SIN3A	HIST1H2AM	~RF1+RF2	0.0719588592800374
BCLAF1	SIN3A	HIST1H2BD	RF1+~RF2	0.0825642823749416
BCLAF1	SIN3A	HIST1H2BJ	AND	0.113934860526726
BCLAF1	SIN3A	HIST1H2BK	RF1+~RF2	0.118139317438055
BCLAF1	SIN3A	NBPF1	NOR	0.0918934081346424
BCLAF1	SIN3A	NEAT1	NOR	0.159992597787128
BCLAF1	SIN3A	NUP214	NOR	0.206638616175783
BCLAF1	SIN3A	PHF19	~RF1*RF2	0.170476858345021
BCLAF1	SIN3A	PI4KA	~RF1+RF2	0.176159420289855
BCLAF1	SIN3A	RANBP1	OR	0.189340813464236
BCLAF1	SIN3A	RCC1	AND	0.165280504908836
BCLAF1	SIN3A	SDF2L1	~RF1	0.103225806451613
BCLAF1	SIN3A	SLC3A2	~RF1+RF2	0.108239831697055
BCLAF1	SIN3A	SNAP29	~RF2	0.157082748948107
BCLAF1	SIN3A	SNHG3	RF2	0.137414679756896
BCLAF1	SIN3A	TOP3B	RF1+~RF2	0.158260869565217
BCLAF1	SIN3A	UBE2L3	RF1*~RF2	0.126566152407667
BCLAF1	SIN3A	UNK	OR	0.158173601371357
BCLAF1	SIN3A	WDR74	OR	0.137692847124825
BCLAF1	SIN3A	ZNF280B	OR	0.190266479663394
BCLAF1	SIRT6	BCR	RF1+~RF2	0.164018324987651
BCLAF1	SIRT6	C6orf48	RF1	0.155284318188422
BCLAF1	SIRT6	DGCR8	~RF1+RF2	0.180723895125282
BCLAF1	SIRT6	HIRA	~RF2	0.189361434230535
BCLAF1	SIRT6	HIST1H2BF	RF1*~RF2	0.0846451712882699
BCLAF1	SIRT6	HIST1H2BJ	RF1*~RF2	0.107087857274303
BCLAF1	SIRT6	MED15	RF2	0.146863347119045
BCLAF1	SIRT6	NUP214	~RF1	0.216868674150339
BCLAF1	SIRT6	PPIL2	~RF1+RF2	0.199409183801951
BCLAF1	SIRT6	SDF2L1	~RF1	0.0993241450114773
BCLAF1	SIRT6	YDJC	~RF1+RF2	0.113698218834446
BCLAF1	SIRT6	ZNF280B	RF1+~RF2	0.159177506368224
BCLAF1	SIX5	BCR	OR	0.156490682806472
BCLAF1	SIX5	H3F3B	RF1*~RF2	0.0980384138278875
BCLAF1	SIX5	MED15	~RF1+RF2	0.113851061219482
BCLAF1	SIX5	NUP214	~RF1	0.237418721629248
BCLAF1	SIX5	SDF2L1	~RF1	0.101964312490628
BCLAF1	SIX5	UNK	OR	0.125410651726441
BCLAF1	SIX5	YDJC	OR	0.14131988868831
BCLAF1	SMARCA4	ACTB	~RF1	0.131474184921299
BCLAF1	SMARCA4	BCR	OR	0.232733805606027
BCLAF1	SMARCA4	C6orf48	RF1	0.147908458036462
BCLAF1	SMARCA4	DDAH2	OR	0.122917928442294
BCLAF1	SMARCA4	DNAJB4	RF1	0.1351795520895
BCLAF1	SMARCA4	H3F3B	AND	0.128616050466488
BCLAF1	SMARCA4	HIST1H2AC	RF1	0.111909574069915
BCLAF1	SMARCA4	HIST1H2AK	RF1	0.110242328971276
BCLAF1	SMARCA4	HIST1H2AM	~RF2	0.0772331443788888
BCLAF1	SMARCA4	HIST1H2BF	RF1*~RF2	0.110673317500176
BCLAF1	SMARCA4	HIST1H2BJ	RF1*~RF2	0.128616050466488
BCLAF1	SMARCA4	HIST1H2BK	RF1+~RF2	0.095469630053057
BCLAF1	SMARCA4	HIST1H3J	~RF1	0.102072449927828
BCLAF1	SMARCA4	MAPK1	NAND	0.157608724417617
BCLAF1	SMARCA4	MRPS18B	RF1	0.136158349722239
BCLAF1	SMARCA4	NEAT1	NOR	0.126762043671992
BCLAF1	SMARCA4	NUP214	NOR	0.234843381036958
BCLAF1	SMARCA4	PPP1R10	~RF1	0.154660800685952
BCLAF1	SMARCA4	RANBP1	OR	0.200749920040286
BCLAF1	SMARCA4	RCC1	AND	0.12407365820795
BCLAF1	SMARCA4	SDF2L1	XNOR	0.112430540905726
BCLAF1	SMARCA4	SLC3A2	~RF1+RF2	0.111753057183104
BCLAF1	SMARCA4	SNAP29	NAND	0.14154570633349
BCLAF1	SMARCA4	SNHG3	~RF1*RF2	0.0797888307432435
BCLAF1	SMARCA4	THAP7	XNOR	0.106703686312939
BCLAF1	SMARCA4	UBE2L3	AND	0.100204832969261
BCLAF1	SMARCA4	UNK	OR	0.144049976522467
BCLAF1	SMARCA4	WDR74	RF2	0.136700487924382
BCLAF1	SMARCA4	YDJC	~RF1+RF2	0.132268111158747
BCLAF1	SMARCB1	ACTB	NOR	0.123553618978456
BCLAF1	SMARCB1	BCR	OR	0.226497307518395
BCLAF1	SMARCB1	BZRAP1	~RF1*RF2	0.15763737593803
BCLAF1	SMARCB1	C6orf48	OR	0.155185596251079
BCLAF1	SMARCB1	CLIC1	RF1+~RF2	0.155095161754429
BCLAF1	SMARCB1	CRKL	OR	0.17119341563786
BCLAF1	SMARCB1	H3F3B	AND	0.126467619426061
BCLAF1	SMARCB1	HIST1H2AC	RF1	0.111912689604144
BCLAF1	SMARCB1	HIST1H2AK	OR	0.112990367355887
BCLAF1	SMARCB1	HIST1H2AM	XNOR	0.0928460832271413
BCLAF1	SMARCB1	HIST1H2BD	RF1+~RF2	0.0989846672421589
BCLAF1	SMARCB1	HIST1H2BF	AND	0.0920212110001233
BCLAF1	SMARCB1	HIST1H2BJ	RF1*~RF2	0.10466285745605
BCLAF1	SMARCB1	HIST1H2BK	RF1+~RF2	0.0992945652521433
BCLAF1	SMARCB1	HIST1H3J	~RF1	0.124881818555514
BCLAF1	SMARCB1	MRPS18B	OR	0.171096586782861
BCLAF1	SMARCB1	NBPF1	NOR	0.115482111782519
BCLAF1	SMARCB1	NEAT1	NOR	0.165121515645625
BCLAF1	SMARCB1	NUP214	~RF1	0.22837176799441
BCLAF1	SMARCB1	PHF19	~RF1*RF2	0.13690960660994
BCLAF1	SMARCB1	PPP1R10	~RF1	0.148163677304139
BCLAF1	SMARCB1	RANBP1	OR	0.195424836601307
BCLAF1	SMARCB1	RCC1	AND	0.119373535577753
BCLAF1	SMARCB1	SLC3A2	NAND	0.10635096806018
BCLAF1	SMARCB1	SNAP29	~RF1+RF2	0.155446851463623
BCLAF1	SMARCB1	SNHG3	~RF1*RF2	0.0788753237143914
BCLAF1	SMARCB1	THAP7	~RF1+RF2	0.137871500801578
BCLAF1	SMARCB1	UBE2L3	AND	0.14017346980721
BCLAF1	SMARCB1	WDR74	OR	0.17546119309592
BCLAF1	SMARCB1	YDJC	~RF1+RF2	0.130521642619312
BCLAF1	SMARCB1	ZNF280B	OR	0.196818349981502
BCLAF1	SMC3	BCR	OR	0.273348706067494
BCLAF1	SMC3	CCDC116	~RF1+RF2	0.136742656058752
BCLAF1	SMC3	CRKL	RF2	0.291528239202658
BCLAF1	SMC3	MAPK1	~RF1+RF2	0.130731989858367
BCLAF1	SMC3	NEAT1	~RF2	0.157461240310078
BCLAF1	SMC3	NUP214	NOR	0.222131682767966
BCLAF1	SMC3	PHF19	~RF1*RF2	0.131272949816401
BCLAF1	SMC3	SDF2L1	~RF2	0.15703411872705
BCLAF1	SMC3	YDJC	~RF1+RF2	0.115915697674419
BCLAF1	SP1	BCR	RF1+~RF2	0.238428302239742
BCLAF1	SP1	DDAH2	RF1+~RF2	0.137074767715756
BCLAF1	SP1	HIRA	~RF2	0.192447200208051
BCLAF1	SP1	HIST1H2BJ	AND	0.102208800110496
BCLAF1	SP1	HIST1H2BK	OR	0.0981124844303918
BCLAF1	SP1	NBPF1	NOR	0.0946308649671685
BCLAF1	SP1	NEAT1	~RF1*RF2	0.176514871542178
BCLAF1	SP1	NUP214	~RF1*RF2	0.223888787269069
BCLAF1	SP1	PHF19	NOR	0.133318982126111
BCLAF1	SP1	PPIL2	~RF1+RF2	0.185633280200685
BCLAF1	SP1	RANBP1	RF1+~RF2	0.224841110152981
BCLAF1	SP1	SDF2L1	~RF1	0.106337053448292
BCLAF1	SP1	THAP7	NAND	0.105986568763229
BCLAF1	SP1	UBE2L3	~RF2	0.233820984036563
BCLAF1	SP1	WDR74	RF1+~RF2	0.170111578562283
BCLAF1	SP1	ZNF280B	RF1+~RF2	0.152210106651038
BCLAF1	SP2	CCDC116	NAND	0.121388888888889
BCLAF1	SP2	RANBP1	RF1+~RF2	0.146164021164021
BCLAF1	SP2	SDF2L1	~RF1	0.102763080540858
BCLAF1	SPI1	BCR	RF1+~RF2	0.212540368541033
BCLAF1	SPI1	CLIC1	RF2	0.15270390070922
BCLAF1	SPI1	FTL	~RF1*RF2	0.16875
BCLAF1	SPI1	MAPK1	NAND	0.142436835106383
BCLAF1	SPI1	MED15	RF2	0.158016123670213
BCLAF1	SPI1	MRPS18B	RF1	0.143367686170213
BCLAF1	SPI1	NBPF1	NOR	0.114605100683891
BCLAF1	SPI1	NEAT1	~RF1*RF2	0.141456117021277
BCLAF1	SPI1	NUP214	~RF1*RF2	0.2484375
BCLAF1	SPI1	PHF19	NOR	0.16282928064843
BCLAF1	SPI1	RANBP1	RF1+~RF2	0.180322710866261
BCLAF1	SPI1	SDF2L1	~RF1+RF2	0.122600446428571
BCLAF1	SPI1	YDJC	RF1+~RF2	0.120022796352584
BCLAF1	SRF	ACTB	NOR	0.137096978618227
BCLAF1	SRF	BCR	RF1+~RF2	0.201484003388866
BCLAF1	SRF	CCDC116	~RF1+RF2	0.129693741772842
BCLAF1	SRF	CRKL	OR	0.148610982681867
BCLAF1	SRF	MAPK1	~RF1+RF2	0.138742142361645
BCLAF1	SRF	MCL1	~RF1	0.0989668814400324
BCLAF1	SRF	NBPF1	NOR	0.124698270614441
BCLAF1	SRF	NUP214	~RF1	0.232797096114622
BCLAF1	SRF	PHF19	~RF1*RF2	0.146251058128048
BCLAF1	SRF	RANBP1	OR	0.196584214496792
BCLAF1	STAT1	C6orf48	RF1*~RF2	0.135318704284222
BCLAF1	STAT1	CCDC116	NAND	0.166090461262875
BCLAF1	STAT1	DGCR8	NAND	0.129019256605463
BCLAF1	STAT1	FLJ39582	NAND	0.162800417972832
BCLAF1	STAT1	HIRA	AND	0.190022391401702
BCLAF1	STAT1	MED15	NAND	0.16064487236901
BCLAF1	STAT1	NBPF1	NOR	0.107359307359307
BCLAF1	STAT1	NUP214	~RF1	0.247774294670846
BCLAF1	STAT1	PI4KA	NAND	0.155374433995124
BCLAF1	STAT1	PPIL2	NAND	0.19299995024133
BCLAF1	STAT1	RHOBTB3	RF1+~RF2	0.105615763546798
BCLAF1	STAT1	SDF2L1	NOR	0.154769368562472
BCLAF1	STAT1	SNAP29	NAND	0.142110762800418
BCLAF1	STAT1	UBE2L3	AND	0.121504702194357
BCLAF1	STAT1	YDJC	RF1+~RF2	0.096730855351545
BCLAF1	STAT2	BCR	RF1+~RF2	0.223805438472155
BCLAF1	STAT2	CCDC116	NAND	0.148395439342509
BCLAF1	STAT2	CRKL	OR	0.136349159438421
BCLAF1	STAT2	FLJ39582	NAND	0.179178251467408
BCLAF1	STAT2	NBPF1	NOR	0.133863627886158
BCLAF1	STAT2	NUP214	~RF1*RF2	0.19560738787491
BCLAF1	STAT2	PDE4DIP	OR	0.1397923200303
BCLAF1	STAT2	SDF2L1	~RF1	0.0985341700213572
BCLAF1	STAT2	SNAP29	NAND	0.160178700034719
BCLAF1	STAT2	THAP7	NAND	0.106522780811266
BCLAF1	TAF7	DNAJB4	RF2	0.131973392461197
BCLAF1	TAF7	EGR1	~RF1+RF2	0.108776499020401
BCLAF1	TAF7	HIST1H2AM	~RF1+RF2	0.0819906380881991
BCLAF1	TAF7	HIST1H2BD	OR	0.108491183613135
BCLAF1	TAF7	HIST1H2BF	RF2	0.0931263858093126
BCLAF1	TAF7	HIST1H2BK	OR	0.104107274838982
BCLAF1	TAF7	HIST2H2BE	~RF1*RF2	0.137700348432056
BCLAF1	TAF7	NUP214	~RF1	0.234747005478713
BCLAF1	TAF7	POLDIP3	OR	0.0869498703645045
BCLAF1	TAF7	RCC1	AND	0.153310104529617
BCLAF1	TAF7	SNHG3	XNOR	0.085439763488544
BCLAF1	TAF7	TMEM107	~RF1+RF2	0.196388976876782
BCLAF1	TAF7	WDR74	RF1+~RF2	0.115327490937247
BCLAF1	TAL1	BCR	OR	0.242059551038424
BCLAF1	TAL1	BZRAP1	~RF1*RF2	0.156457262091065
BCLAF1	TAL1	EGR1	NAND	0.131558582262808
BCLAF1	TAL1	FTL	NOR	0.12059536707424
BCLAF1	TAL1	HIST1H2AC	RF1	0.109358071505959
BCLAF1	TAL1	HIST1H2AK	RF1	0.111437857916731
BCLAF1	TAL1	HIST1H2AM	~RF2	0.0771810349275138
BCLAF1	TAL1	HIST1H2BD	~RF1+RF2	0.0882861270185214
BCLAF1	TAL1	HIST1H2BF	AND	0.0862611566836919
BCLAF1	TAL1	HIST1H2BJ	AND	0.104705154000929
BCLAF1	TAL1	HIST1H3J	~RF1	0.110072830143253
BCLAF1	TAL1	HIST2H2BE	~RF1*RF2	0.114967583277442
BCLAF1	TAL1	NUP214	~RF1	0.225352112676056
BCLAF1	TAL1	PPP1R10	~RF1	0.144456482484652
BCLAF1	TAL1	RCC1	RF1*~RF2	0.150006878880118
BCLAF1	TAL1	SDF2L1	~RF1	0.101635095473124
BCLAF1	TAL1	SLC3A2	~RF1+RF2	0.0894598359387092
BCLAF1	TAL1	WDR74	OR	0.123485392411449
BCLAF1	TAL1	YDJC	NAND	0.117671843023956
BCLAF1	TRIM28	BCR	OR	0.255360764995653
BCLAF1	TRIM28	CCDC116	~RF1+RF2	0.125391849529781
BCLAF1	TRIM28	HIST1H2BF	~RF2	0.112576064908722
BCLAF1	TRIM28	MAPK1	~RF2	0.205403791610688
BCLAF1	TRIM28	NBPF1	~RF1*RF2	0.0979426253259925
BCLAF1	TRIM28	NUP214	NOR	0.217328310634599
BCLAF1	TRIM28	RCC1	AND	0.189075630252101
BCLAF1	TRIM28	SDF2L1	~RF1+RF2	0.113300492610837
BCLAF1	TRIM28	SNAP29	NAND	0.123855184707112
BCLAF1	TRIM28	SNHG3	RF2	0.132080000234158
BCLAF1	TRIM28	YDJC	RF2	0.123563218390805
BCLAF1	TRIM28	ZNF280B	OR	0.173862648507679
BCLAF1	USF2	BCR	RF1+~RF2	0.150901729849098
BCLAF1	USF2	NBPF1	NOR	0.100547478836953
BCLAF1	USF2	NUP214	~RF1*RF2	0.234373083057294
BCLAF1	USF2	PPIL2	~RF1+RF2	0.194542299805458
BCLAF1	USF2	SDF2L1	~RF1*RF2	0.110613071139387
BCLAF1	USF2	YDJC	~RF1+RF2	0.110119047619048
BCLAF1	USF2	ZNF280B	RF1+~RF2	0.135566188197767
BCLAF1	XRCC4	BCR	RF1+~RF2	0.213333333333333
BCLAF1	XRCC4	NBPF1	~RF2	0.0913170731707317
BCLAF1	XRCC4	NUP214	~RF1	0.224837011227255
BCLAF1	XRCC4	SDF2L1	~RF1	0.102578397212544
BCLAF1	XRCC4	SNAP29	RF2	0.167925667828107
BCLAF1	XRCC4	UBE2L3	AND	0.14819512195122
BCLAF1	XRCC4	ZNF280B	RF1+~RF2	0.168585365853658
BCLAF1	YY1	C6orf48	OR	0.146528326745718
BCLAF1	YY1	PHF19	NOR	0.164679841897233
BCLAF1	YY1	UBE2L3	RF2	0.168811594202899
BCLAF1	YY1	YDJC	NAND	0.122121212121212
BCLAF1	ZBTB33	ACTB	NOR	0.146936094926251
BCLAF1	ZBTB33	NEAT1	~RF2	0.185180510857295
BCLAF1	ZBTB33	NUP214	~RF1	0.250560568772218
BCLAF1	ZBTB33	SDF2L1	~RF1*RF2	0.124446267432322
BCLAF1	ZBTB33	SNAP29	NAND	0.129017058959635
BCLAF1	ZBTB33	SNHG3	~RF1+RF2	0.0933930712437685
BCLAF1	ZBTB33	THAP7	~RF1+RF2	0.13728781472834
BCLAF1	ZBTB33	WDR74	OR	0.137716918028649
BCLAF1	ZBTB33	YDJC	~RF1+RF2	0.122708118606396
BCLAF1	ZBTB7A	ACTB	~RF1*RF2	0.154521694673923
BCLAF1	ZBTB7A	BCR	RF1+~RF2	0.192306405913298
BCLAF1	ZBTB7A	CCDC116	RF2	0.120657362237268
BCLAF1	ZBTB7A	DDAH2	RF1+~RF2	0.123701369544478
BCLAF1	ZBTB7A	HIRA	NOR	0.17348572083845
BCLAF1	ZBTB7A	MED15	RF2	0.20883005002604
BCLAF1	ZBTB7A	NEAT1	~RF1*RF2	0.165702299668882
BCLAF1	ZBTB7A	PHF19	~RF1*RF2	0.160876482983024
BCLAF1	ZBTB7A	RANBP1	RF1+~RF2	0.227568313974323
BCLAF1	ZBTB7A	SDF2L1	~RF1	0.101272470706656
BCLAF1	ZBTB7A	ZNF280B	RF1+~RF2	0.151528254917794
BCLAF1	ZNF263	BCR	RF2	0.171801101878793
BCLAF1	ZNF263	CRKL	OR	0.140471955492303
BCLAF1	ZNF263	DGCR8	~RF1+RF2	0.173622383019349
BCLAF1	ZNF263	MED15	~RF1+RF2	0.114387417384088
BCLAF1	ZNF263	NBPF1	NOR	0.111190546817628
BCLAF1	ZNF263	NUP214	~RF1	0.227894931557529
BCLAF1	ZNF263	PPIL2	~RF1+RF2	0.184945581911916
BCLAF1	ZNF263	RANBP1	OR	0.224702319781861
BCLAF1	ZNF263	SDF2L1	~RF1*RF2	0.108752481671461
BCLAF1	ZNF263	YDJC	RF2	0.139824619291878
BCLAF1	ZNF274	BCR	OR	0.216639618979769
BCLAF1	ZNF274	NUP214	NOR	0.220894974218963
BCLAF1	ZNF274	SDF2L1	NOR	0.154518623079144
BCLAF1	ZNF274	ZNF280B	OR	0.158874462226716
BDP1	BRF1	ABL1	XNOR	0.0973303670745273
BDP1	BRF1	CCDC116	RF2	0.113456672991777
BDP1	BRF1	MAPK1	OR	0.122636262513904
BDP1	BRF1	NBPF1	AND	0.123303307233164
BDP1	BRF1	NUP214	~RF1	0.16253535155256
BDP1	BRF1	PDE4DIP	~RF1+RF2	0.176454230190408
BDP1	BRF1	SDF2L1	XOR	0.122808021985212
BDP1	BRF1	SERPIND1	XOR	0.133604331610286
BDP1	BRF1	SNAP29	RF2	0.116223908918406
BDP1	BRF1	YDJC	RF2	0.158370411568409
BDP1	BRF1	YPEL1	AND	0.116796440489433
BDP1	BRF2	ABL1	OR	0.0968660968660969
BDP1	BRF2	AIF1L	~RF1*RF2	0.101384969806022
BDP1	BRF2	CRKL	OR	0.20251860712387
BDP1	BRF2	LAMC3	RF1+~RF2	0.182186234817814
BDP1	BRF2	NBPF1	RF1*~RF2	0.123451110293216
BDP1	BRF2	NUP214	~RF1	0.162093267356425
BDP1	BRF2	PPIL2	OR	0.159114764377922
BDP1	BRF2	SDF2L1	~RF1	0.131351981351981
BDP1	BRF2	SERPIND1	NOR	0.119554349159612
BDP1	BRF2	YPEL1	AND	0.0896011396011396
BDP1	BRF2	ZNF280B	OR	0.176338281601439
BDP1	CCNT2	BCR	~RF1+RF2	0.143975313479624
BDP1	CCNT2	CRKL	OR	0.124702194357367
BDP1	CCNT2	MAPK1	OR	0.12378526645768
BDP1	CCNT2	NUP214	~RF1	0.149368686868687
BDP1	CCNT2	SDF2L1	~RF2	0.12673132183908
BDP1	CCNT2	SNAP29	NAND	0.129898119122257
BDP1	CCNT2	YPEL1	RF2	0.138557993730408
BDP1	CTCF	NBPF1	RF1*~RF2	0.130503089039804
BDP1	CTCF	SDF2L1	~RF1	0.122081918505942
BDP1	CTCFL	AIF1L	RF1*~RF2	0.0884828349944629
BDP1	CTCFL	NBPF1	RF1*~RF2	0.121876354181713
BDP1	CTCFL	PI4KA	RF1+~RF2	0.161649573884154
BDP1	CTCFL	SDF2L1	~RF1	0.136192763252925
BDP1	CTCFL	YDJC	OR	0.101401126679185
BDP1	E2F4	CRKL	RF1+~RF2	0.183775090066907
BDP1	E2F4	HIST1H2AM	NAND	0.0721821924858466
BDP1	E2F4	MAPK1	RF1+~RF2	0.113194801852805
BDP1	E2F4	MRPL40	NAND	0.18552710585006
BDP1	E2F4	NUP214	~RF1	0.156330416881112
BDP1	E2F4	PI4KA	OR	0.139466996911992
BDP1	E2F4	PPIL2	OR	0.15943272145022
BDP1	E2F4	SDF2L1	~RF1	0.130912249099331
BDP1	E2F4	YDJC	OR	0.118328972951335
BDP1	E2F4	YPEL1	XOR	0.0983980957282553
BDP1	E2F6	CCDC116	~RF1+RF2	0.148967411898446
BDP1	E2F6	MAPK1	OR	0.154138246810661
BDP1	E2F6	MRPL40	RF2	0.155361879499811
BDP1	E2F6	NBPF1	RF1*~RF2	0.134994316028799
BDP1	E2F6	YDJC	RF1+~RF2	0.122560629026146
BDP1	EGR1	NUP214	~RF1	0.160933090415461
BDP1	EGR1	YDJC	RF1+~RF2	0.131845461365341
BDP1	EGR1	YPEL1	~RF2	0.0990476190476191
BDP1	EGR1	ZNF280B	RF1+~RF2	0.168317793734148
BDP1	ELF1	NUP214	~RF1	0.157455671263721
BDP1	ELF1	PI4KA	OR	0.152136222910217
BDP1	ELF1	SDF2L1	~RF1	0.125660885167464
BDP1	ELF1	SNAP29	~RF1+RF2	0.143962848297214
BDP1	ELF1	YDJC	OR	0.10372924289333
BDP1	EP300	ABL1	RF1*~RF2	0.0955980861244019
BDP1	EP300	AIF1L	~RF2	0.129120879120879
BDP1	EP300	CRKL	RF1	0.127199116672801
BDP1	EP300	IGLL5	RF1+~RF2	0.0738209159261791
BDP1	EP300	MAPK1	OR	0.109936379410064
BDP1	EP300	NBPF1	RF1*~RF2	0.127418546365915
BDP1	EP300	NUP214	NOR	0.17091680249575
BDP1	EP300	PI4KA	OR	0.154428904428904
BDP1	EP300	SDF2L1	~RF1	0.134366685945633
BDP1	EP300	SERPIND1	~RF1*RF2	0.115126978284873
BDP1	EP300	YDJC	RF1+~RF2	0.0927493559072506
BDP1	EP300	YPEL1	RF1*~RF2	0.0989705031810295
BDP1	EP300	ZNF280B	RF1+~RF2	0.153825122246175
BDP1	ETS1	CRKL	RF1+~RF2	0.16271186440678
BDP1	ETS1	HIST1H2AM	NAND	0.0892541231524282
BDP1	ETS1	MAPK1	OR	0.159690121554528
BDP1	ETS1	NBPF1	AND	0.107799213890316
BDP1	ETS1	NUP214	~RF1	0.163410232266164
BDP1	ETS1	PI4KA	RF1+~RF2	0.1442218798151
BDP1	ETS1	SDF2L1	NOR	0.136877247046739
BDP1	ETS1	SNAP29	NAND	0.12238914569423
BDP1	ETS1	YDJC	RF1+~RF2	0.160439137134052
BDP1	ETS1	YPEL1	RF1*~RF2	0.106317411402157
BDP1	FOS	SDF2L1	~RF1	0.139490139490139
BDP1	FOS	YPEL1	~RF2	0.114480574838631
BDP1	FOSL1	ABL1	OR	0.0969821449410666
BDP1	FOSL1	AIF1L	AND	0.103784961294589
BDP1	FOSL1	CCDC116	OR	0.102765783638698
BDP1	FOSL1	CRKL	RF1+~RF2	0.156354300385109
BDP1	FOSL1	DGCR8	~RF1+RF2	0.169790329482242
BDP1	FOSL1	MAPK1	RF1+~RF2	0.153300916741225
BDP1	FOSL1	NBPF1	RF1*~RF2	0.11409784624162
BDP1	FOSL1	NUP214	~RF1	0.151035385951946
BDP1	FOSL1	PPIL2	~RF1+RF2	0.139526199089742
BDP1	FOSL1	SDF2L1	~RF1*RF2	0.146957637997433
BDP1	FOSL1	SERPIND1	XOR	0.121112537441164
BDP1	FOSL1	YDJC	OR	0.120247403430972
BDP1	FOSL1	ZNF280B	OR	0.175201047704257
BDP1	GABPA	DPP9	~RF1	0.125048246248854
BDP1	GABPA	NUP214	NOR	0.211897524967434
BDP1	GABPA	PPIL2	RF1+~RF2	0.155232305688233
BDP1	GABPA	TRIM41	NAND	0.14956337144787
BDP1	GATA1	AIF1L	XOR	0.156505483549352
BDP1	GATA1	NUP214	~RF1	0.163135593220339
BDP1	GATA1	PI4KA	RF1+~RF2	0.153539381854437
BDP1	GATA1	SDF2L1	~RF1	0.133681767198405
BDP1	GATA1	YDJC	RF1+~RF2	0.10010593220339
BDP1	GATA2	ABL1	RF2	0.115786324786325
BDP1	GATA2	AIF1L	RF2	0.102480376766091
BDP1	GATA2	BCR	RF2	0.196621315192744
BDP1	GATA2	CRKL	OR	0.150707482993197
BDP1	GATA2	IGLL5	RF1+~RF2	0.0977289377289377
BDP1	GATA2	LAMC3	RF1+~RF2	0.169120879120879
BDP1	GATA2	MAPK1	RF1+~RF2	0.112452119309262
BDP1	GATA2	NBPF1	AND	0.115332286760858
BDP1	GATA2	NUP214	~RF1	0.152967032967033
BDP1	GATA2	PI4KA	RF1+~RF2	0.142191522762951
BDP1	GATA2	SERPIND1	NOR	0.138040118611547
BDP1	GATA2	YDJC	RF2	0.115736961451247
BDP1	GATA2	YPEL1	AND	0.124678178963893
BDP1	GATA2	ZNF280B	OR	0.167626024768882
BDP1	GTF2B	C7orf55	OR	0.126574141709277
BDP1	GTF2B	CRKL	OR	0.161986851716581
BDP1	GTF2B	DPP9	NOR	0.132484608160284
BDP1	GTF2B	HIRA	~RF1*RF2	0.17684093359769
BDP1	GTF2B	HIST1H2AM	XOR	0.109295105916728
BDP1	GTF2B	HIST1H4H	RF2	0.112490869247626
BDP1	GTF2B	LTA4H	~RF1*RF2	0.118334550766983
BDP1	GTF2B	MAPK1	OR	0.106172388604821
BDP1	GTF2B	MDM4	~RF2	0.136072732964625
BDP1	GTF2B	MRPL40	OR	0.195495495495495
BDP1	GTF2B	NBPF1	RF1*~RF2	0.120769418066715
BDP1	GTF2B	NUP214	NOR	0.184354238408292
BDP1	GTF2B	PDE4DIP	~RF1+RF2	0.180572889491808
BDP1	GTF2B	PLXDC1	NOR	0.114598768652823
BDP1	GTF2B	POLR3E	OR	0.172700267835403
BDP1	GTF2B	PPIL2	~RF2	0.189306062819576
BDP1	GTF2B	PRMT5	OR	0.171725973077324
BDP1	GTF2B	SACM1L	OR	0.181008035062089
BDP1	GTF2B	SDF2L1	~RF1	0.12600438276114
BDP1	GTF2B	TRIM41	~RF2	0.13222025113917
BDP1	GTF2B	YDJC	RF1+~RF2	0.108525513930919
BDP1	GTF2B	ZNF184	RF1	0.194566767539741
BDP1	GTF2F1	ABL1	OR	0.127340823970037
BDP1	GTF2F1	AIF1L	RF2	0.106776467304069
BDP1	GTF2F1	BCR	OR	0.198897341056599
BDP1	GTF2F1	HIST1H2AM	~RF2	0.101213323629403
BDP1	GTF2F1	MAPK1	RF1+~RF2	0.151790076069509
BDP1	GTF2F1	NBPF1	AND	0.148184334798893
BDP1	GTF2F1	NUP214	NOR	0.213665925578829
BDP1	GTF2F1	PI4KA	RF1+~RF2	0.207690697187522
BDP1	GTF2F1	PPIL2	RF1+~RF2	0.177960778840114
BDP1	GTF2F1	SDF2L1	~RF1	0.127945657989625
BDP1	GTF2F1	ZNF280B	RF1	0.148031464662074
BDP1	HDAC2	ABL1	AND	0.109544598381261
BDP1	HDAC2	AIF1L	~RF1*RF2	0.0919911595587271
BDP1	HDAC2	BCR	OR	0.151772037788489
BDP1	HDAC2	CRKL	OR	0.135770317908978
BDP1	HDAC2	MAPK1	RF1+~RF2	0.191571124591101
BDP1	HDAC2	MRPL40	~RF1+RF2	0.154679220484156
BDP1	HDAC2	NBPF1	RF1*~RF2	0.113931634789449
BDP1	HDAC2	NUP214	NOR	0.214242263595965
BDP1	HDAC2	PPIL2	RF1+~RF2	0.189522660145457
BDP1	HDAC2	SDF2L1	~RF1	0.134365586774517
BDP1	HDAC2	YDJC	OR	0.116271021088882
BDP1	HDAC2	ZNF280B	OR	0.160271271904644
BDP1	HEY1	CCDC116	~RF1+RF2	0.135250143760782
BDP1	HEY1	HIRA	RF1*~RF2	0.151811385853939
BDP1	HEY1	HIST1H2AM	RF2	0.0837262794709603
BDP1	HEY1	HIST1H4H	~RF1*RF2	0.121549022426682
BDP1	HEY1	SDF2L1	~RF1	0.123209699060763
BDP1	HEY1	YDJC	RF1+~RF2	0.122268545140886
BDP1	HMGN3	AIF1L	~RF1*RF2	0.0902404219711912
BDP1	HMGN3	CRKL	RF1+~RF2	0.162470862470862
BDP1	HMGN3	NBPF1	XOR	0.13807826788596
BDP1	HMGN3	NUP214	~RF1	0.167832167832168
BDP1	HMGN3	SDF2L1	~RF1	0.125437062937063
BDP1	HMGN3	YPEL1	RF2	0.181730769230769
BDP1	IRF1	CCDC116	~RF1+RF2	0.120681986656783
BDP1	IRF1	MAPK1	OR	0.118050407709414
BDP1	IRF1	SDF2L1	NAND	0.134266123054114
BDP1	IRF1	SNAP29	NAND	0.125804779946737
BDP1	IRF1	YDJC	RF1+~RF2	0.13284531751915
BDP1	IRF1	YPEL1	AND	0.0922494028498476
BDP1	IRF1	ZNF280B	RF1+~RF2	0.194069681245367
BDP1	JUN	CRKL	RF1+~RF2	0.144796380090498
BDP1	JUN	DGCR8	~RF1+RF2	0.175510763746058
BDP1	JUN	HIST1H4H	~RF1*RF2	0.0979820832762009
BDP1	JUN	MAPK1	RF1+~RF2	0.155269567034273
BDP1	JUN	NBPF1	RF1*~RF2	0.132867132867133
BDP1	JUN	NUP214	~RF1	0.158371040723982
BDP1	JUN	SERPIND1	NOR	0.122387212460742
BDP1	JUN	YDJC	OR	0.115864527629233
BDP1	JUN	ZNF280B	RF1	0.154698242933537
BDP1	JUND	NUP214	~RF1	0.165184453227931
BDP1	JUND	SDF2L1	~RF1	0.135410369681469
BDP1	MAFK	ABL1	OR	0.107843137254902
BDP1	MAFK	AIF1L	XOR	0.118249054007568
BDP1	MAFK	BCR	OR	0.240372172260717
BDP1	MAFK	FBXW4P1	OR	0.227941176470588
BDP1	MAFK	MAPK1	RF1+~RF2	0.115382410274051
BDP1	MAFK	NBPF1	AND	0.113519091847265
BDP1	MAFK	NUP214	NOR	0.176585253984635
BDP1	MAFK	SDF2L1	~RF1	0.130817239176372
BDP1	MAFK	SERPIND1	NOR	0.156982871121158
BDP1	MAFK	SNAP29	NAND	0.137206442031003
BDP1	MAFK	YDJC	RF2	0.115382410274051
BDP1	MAFK	ZNF280B	RF1	0.147058823529412
BDP1	MAX	CRKL	RF1	0.13461130667119
BDP1	MAX	MAPK1	RF1+~RF2	0.124638473841666
BDP1	MAX	MRPL40	RF1+~RF2	0.174782938061484
BDP1	MAX	NBPF1	RF1*~RF2	0.105587818500097
BDP1	MAX	NUP214	~RF1	0.156363567230338
BDP1	MAX	PI4KA	RF1+~RF2	0.226856597995586
BDP1	MAX	SDF2L1	NOR	0.143481950869003
BDP1	MAX	SNAP29	~RF2	0.136006469813145
BDP1	MAX	YDJC	RF1+~RF2	0.113631211876143
BDP1	MAX	YPEL1	RF2	0.123975503236125
BDP1	MXI1	CCDC116	NAND	0.112144520463908
BDP1	MXI1	CRKL	RF1+~RF2	0.138656466650729
BDP1	MXI1	HIRA	~RF1*RF2	0.165977937911957
BDP1	MXI1	MAPK1	OR	0.152924346087148
BDP1	MXI1	NBPF1	AND	0.136607356306137
BDP1	MXI1	NUP214	NOR	0.240679393918696
BDP1	MXI1	PI4KA	RF1+~RF2	0.166660974693487
BDP1	MXI1	PPIL2	NAND	0.147262730098016
BDP1	MXI1	SDF2L1	NOR	0.171077945880719
BDP1	MXI1	YDJC	~RF2	0.133533690789249
BDP1	MXI1	ZNF280B	RF1	0.145031476611682
[truncated: 15,195 more rows]
