# Supplementary material for: Loregic: A Method to Characterize the Cooperative Logic of Regulatory Factors
Source: PLoS Comput Biol. 2015 Apr 17;11(4):e1004132. doi: 10.1371/journal.pcbi.1004132 (PMC4401777; doi:10.1371/journal.pcbi.1004132)
Supplement: S3 Table — (TXT) [file pcbi.1004132.s007.txt]

miRNA	TF	target	logic_gate	score
hsa-mir-183	FOS	AARS	RF1+~RF2	0.0943850669878067
hsa-mir-183	CEBPB	AARS	~RF2	0.158223555888972
hsa-mir-17	FOS	AARS	~RF1	0.100611501431174
hsa-mir-17	CEBPB	AARS	~RF2	0.154372089691239
hsa-mir-145	FOS	AARS	NAND	0.0880554295792391
hsa-mir-145	CEBPB	AARS	~RF2	0.167349726775956
hsa-mir-27b	FOS	AARS	RF1+~RF2	0.107982302362468
hsa-mir-27b	CEBPB	AARS	~RF2	0.153716762631817
hsa-mir-545	FOS	AARS	NAND	0.0844160020581425
hsa-mir-545	CEBPB	AARS	~RF2	0.165855532786885
hsa-mir-24-2	CEBPB	AARS	~RF2	0.158424858634189
hsa-mir-143	CTCF	AARS2	NOR	0.124113475177305
hsa-mir-107	E2F6	AATF	OR	0.0962666343081341
hsa-mir-224	ELF1	AATF	~RF1	0.119016507327401
hsa-mir-224	E2F6	AATF	~RF1	0.116204936080712
hsa-mir-1271	CTCF	ABCA2	AND	0.103165475764032
hsa-mir-27b	E2F6	ABCA3	RF2	0.149168719211823
hsa-mir-27a	MAX	ABCA3	~RF1+RF2	0.120307090170104
hsa-mir-27a	CTCFL	ABCA3	NAND	0.132266569278796
hsa-mir-27a	E2F6	ABCA3	RF2	0.14824905550712
hsa-mir-197	TAL1	ABCA7	RF1+~RF2	0.113991359255567
hsa-mir-183	TAL1	ABCB10	AND	0.258086140439082
hsa-mir-183	ZBTB7A	ABCB10	RF1*~RF2	0.237573099415205
hsa-mir-219-2	TAL1	ABCB10	T=0	0.229305247597931
hsa-mir-219-2	GATA2	ABCB10	T=0	0.227616003372089
hsa-mir-219-2	ZBTB7A	ABCB10	T=0	0.230992136437909
hsa-mir-148b	ZBTB7A	ABCB10	RF1*~RF2	0.231132075471698
hsa-mir-374a	TAL1	ABCB10	~RF1*RF2	0.198720198720199
hsa-mir-374a	ZBTB7A	ABCB10	NOR	0.232385059193205
hsa-mir-148a	TAL1	ABCB10	AND	0.231526330611095
hsa-mir-452	TAL1	ABCB10	RF1*~RF2	0.143252595155709
hsa-mir-452	MXI1	ABCB10	RF1*~RF2	0.142381656804734
hsa-mir-452	ZBTB7A	ABCB10	RF1*~RF2	0.192857142857143
hsa-mir-141	ZBTB7A	ABCB10	NOR	0.235590718463746
hsa-mir-193b	MXI1	ABCB10	RF1	0.185508280650041
hsa-mir-193b	GATA2	ABCB10	RF1	0.182993827160494
hsa-mir-193b	ZBTB7A	ABCB10	RF1*~RF2	0.274437771530795
hsa-mir-548l	GATA2	ABCB10	RF1*~RF2	0.209230361423566
hsa-mir-548l	ZBTB7A	ABCB10	RF1*~RF2	0.217296421000125
hsa-mir-126	TAL1	ABCB10	~RF1*RF2	0.208724379384812
hsa-mir-126	ZBTB7A	ABCB10	NOR	0.206677597736626
hsa-mir-29a	SP1	ABCB8	OR	0.252113516113516
hsa-mir-29a	SP2	ABCB8	OR	0.254671218109953
hsa-mir-1914	NFYA	ABCB8	NAND	0.259894392758361
hsa-mir-497	MAX	ABCF1	NOR	0.0787718942314195
hsa-mir-497	MYC	ABCF1	RF2	0.0983312074829932
hsa-mir-15b	MYC	ABCF1	~RF1*RF2	0.105280061714309
hsa-mir-424	MAX	ABCF1	XNOR	0.0839256827301659
hsa-mir-424	MYC	ABCF1	RF2	0.0965166905650821
hsa-mir-16-2	MAX	ABCF1	~RF1	0.12514377731769
hsa-mir-16-2	MYC	ABCF1	~RF1*RF2	0.12601204143991
hsa-mir-195	MAX	ABCF1	~RF1	0.0766724782067248
hsa-mir-195	MYC	ABCF1	RF2	0.0994526024247492
hsa-mir-422a	SIX5	ABCF2	RF1+~RF2	0.119474455540029
hsa-mir-15b	SIX5	ABCF2	RF1+~RF2	0.118035573679424
hsa-mir-16-2	SIX5	ABCF2	RF1+~RF2	0.116988451553221
hsa-mir-942	CCNT2	ABHD5	NOR	0.190408796058514
hsa-mir-93	CCNT2	ABHD5	T=0	0.169698314108252
hsa-mir-30b	CCNT2	ABHD5	RF1*~RF2	0.16489676028921
hsa-mir-20a	CCNT2	ABHD5	NOR	0.172048786653185
hsa-mir-30c-1	CCNT2	ABHD5	NOR	0.165303912783751
hsa-mir-224	CCNT2	ABHD5	RF1	0.156936090225564
hsa-mir-224	NRF1	ABHD5	RF1*~RF2	0.191952824133505
hsa-mir-497	BRF2	ABL1	RF2	0.101984644357526
hsa-mir-497	BRF1	ABL1	XOR	0.107401172215987
hsa-mir-497	JUN	ABL1	NAND	0.0805125725338491
hsa-mir-497	GTF2F1	ABL1	~RF1+RF2	0.134401709401709
hsa-mir-497	XRCC4	ABL1	~RF2	0.142647906815823
hsa-mir-497	BCL3	ABL1	~RF2	0.129166912792644
hsa-mir-497	IRF1	ABL1	~RF2	0.0920261437908497
hsa-mir-497	ZBTB33	ABL1	RF2	0.110344827586207
hsa-mir-497	EP300	ABL1	NAND	0.119079913896062
hsa-mir-497	STAT1	ABL1	~RF2	0.128771506059836
hsa-mir-497	ATF3	ABL1	~RF1+RF2	0.101604278074866
hsa-mir-497	NRF1	ABL1	XOR	0.0967223252937539
hsa-mir-497	GATA2	ABL1	RF2	0.125900999889096
hsa-mir-497	SIRT6	ABL1	XOR	0.0946403228547286
hsa-mir-497	BDP1	ABL1	RF2	0.0967248257520176
hsa-mir-497	SMC3	ABL1	RF2	0.117550505050505
hsa-mir-30d	BRF2	ABL1	XNOR	0.111023965141612
hsa-mir-30d	BRF1	ABL1	XNOR	0.141971830985915
hsa-mir-30d	SMARCA4	ABL1	RF2	0.0891570247933884
hsa-mir-30d	JUN	ABL1	OR	0.0811636363636364
hsa-mir-30d	USF2	ABL1	OR	0.095016393442623
hsa-mir-30d	GTF2F1	ABL1	RF2	0.121820049549822
hsa-mir-30d	FOSL1	ABL1	OR	0.121237954997546
hsa-mir-30d	XRCC4	ABL1	~RF2	0.139565034965035
hsa-mir-30d	HDAC2	ABL1	RF2	0.113299935358759
hsa-mir-30d	BCL3	ABL1	~RF2	0.128031277920762
hsa-mir-30d	IRF1	ABL1	RF1+~RF2	0.107134979423868
hsa-mir-30d	ZBTB33	ABL1	RF2	0.116166484587537
hsa-mir-30d	EP300	ABL1	~RF2	0.103332615745724
hsa-mir-30d	STAT1	ABL1	~RF2	0.132102962603205
hsa-mir-30d	ATF3	ABL1	OR	0.0875167490052881
hsa-mir-30d	NRF1	ABL1	RF1+~RF2	0.0805555555555555
hsa-mir-30d	GATA2	ABL1	RF2	0.124281295395211
hsa-mir-30d	RAD21	ABL1	XOR	0.0886869379667733
hsa-mir-30d	BDP1	ABL1	RF2	0.0961456843809785
hsa-mir-30d	SMC3	ABL1	RF2	0.117197926789764
hsa-mir-548k	BRF2	ABL1	RF2	0.103025278738947
hsa-mir-548k	BRF1	ABL1	~RF1+RF2	0.127509578544061
hsa-mir-548k	SMARCA4	ABL1	RF2	0.0873164101706256
hsa-mir-548k	JUN	ABL1	~RF1+RF2	0.0891808778305843
hsa-mir-548k	GTF2F1	ABL1	~RF1+RF2	0.148643999850575
hsa-mir-548k	FOSL1	ABL1	RF2	0.109759121927025
hsa-mir-548k	XRCC4	ABL1	~RF2	0.13440625
hsa-mir-548k	HDAC2	ABL1	RF2	0.112951807228916
hsa-mir-548k	BCL3	ABL1	~RF2	0.130557273414416
hsa-mir-548k	MAFK	ABL1	RF2	0.0968237704918033
hsa-mir-548k	SMARCB1	ABL1	~RF1+RF2	0.112805706521739
hsa-mir-548k	IRF1	ABL1	~RF2	0.092225
hsa-mir-548k	EP300	ABL1	~RF2	0.0986666666666667
hsa-mir-548k	STAT1	ABL1	~RF2	0.154873375212358
hsa-mir-548k	NRF1	ABL1	~RF1	0.0781239690143447
hsa-mir-548k	GATA2	ABL1	RF2	0.119081449004723
hsa-mir-548k	SIRT6	ABL1	~RF1*RF2	0.0844781189019791
hsa-mir-548k	RAD21	ABL1	NAND	0.108091750892695
hsa-mir-548k	BDP1	ABL1	~RF1*RF2	0.0911124113611482
hsa-mir-548k	SMC3	ABL1	RF2	0.113825723693105
hsa-mir-29a	BRF2	ABL1	~RF1+RF2	0.112727272727273
hsa-mir-29a	BRF1	ABL1	~RF1*RF2	0.103040246841884
hsa-mir-29a	SMARCA4	ABL1	~RF1+RF2	0.118425939572587
hsa-mir-29a	JUN	ABL1	~RF1	0.111757119944514
hsa-mir-29a	USF2	ABL1	~RF1	0.113982362388121
hsa-mir-29a	GTF2F1	ABL1	~RF1+RF2	0.130708294501398
hsa-mir-29a	FOSL1	ABL1	~RF1	0.109878787878788
hsa-mir-29a	XRCC4	ABL1	~RF2	0.142792702485966
hsa-mir-29a	BCL3	ABL1	NAND	0.149871981223913
hsa-mir-29a	MAFK	ABL1	~RF1+RF2	0.122263524696494
hsa-mir-29a	SMARCB1	ABL1	~RF1+RF2	0.133844966558052
hsa-mir-29a	IRF1	ABL1	NAND	0.144493818181818
hsa-mir-29a	ZBTB33	ABL1	~RF1+RF2	0.134992442654264
hsa-mir-29a	EP300	ABL1	NOR	0.118881118881119
hsa-mir-29a	STAT1	ABL1	NOR	0.122856053411609
hsa-mir-29a	NRF1	ABL1	~RF1	0.114815566791543
hsa-mir-29a	GATA2	ABL1	~RF1*RF2	0.129825950859616
hsa-mir-29a	SIRT6	ABL1	~RF1	0.11508675750479
hsa-mir-29a	RAD21	ABL1	~RF1	0.123700506475626
hsa-mir-29a	BDP1	ABL1	~RF1	0.109173285297088
hsa-mir-29a	SMC3	ABL1	~RF1+RF2	0.141681973832704
hsa-mir-30e	BRF2	ABL1	RF2	0.10167720501554
hsa-mir-30e	BRF1	ABL1	XNOR	0.138015099087763
hsa-mir-30e	SMARCA4	ABL1	RF2	0.0880624841936869
hsa-mir-30e	JUN	ABL1	OR	0.0896471949103528
hsa-mir-30e	USF2	ABL1	XNOR	0.0916666666666667
hsa-mir-30e	GTF2F1	ABL1	RF2	0.122222222222222
hsa-mir-30e	FOSL1	ABL1	RF2	0.102857142857143
hsa-mir-30e	XRCC4	ABL1	~RF2	0.136989484833919
hsa-mir-30e	BCL3	ABL1	~RF2	0.117275943396226
hsa-mir-30e	MAFK	ABL1	XNOR	0.101318900441533
hsa-mir-30e	SMARCB1	ABL1	XNOR	0.105640445199019
hsa-mir-30e	ZBTB33	ABL1	RF2	0.108545208364676
hsa-mir-30e	STAT1	ABL1	~RF2	0.133971291866029
hsa-mir-30e	ATF3	ABL1	OR	0.094243641231593
hsa-mir-30e	NRF1	ABL1	RF1+~RF2	0.0768992248062015
hsa-mir-30e	GATA2	ABL1	RF2	0.123129968791704
hsa-mir-30e	RAD21	ABL1	RF1+~RF2	0.0797945836403832
hsa-mir-30e	BDP1	ABL1	RF2	0.094868293793025
hsa-mir-30e	SMC3	ABL1	RF2	0.122278722389957
hsa-mir-23a	SPI1	ABT1	~RF1+RF2	0.0946548400252104
hsa-mir-23a	CEBPB	ABT1	~RF2	0.107474986946644
hsa-mir-23a	GTF2B	ABT1	RF2	0.164304230863292
hsa-mir-20a	CEBPB	ABT1	NAND	0.112465256895795
hsa-mir-20a	GTF2B	ABT1	RF2	0.169543397778692
hsa-mir-23b	SPI1	ABT1	RF1+~RF2	0.0866547689867143
hsa-mir-23b	CEBPB	ABT1	RF1+~RF2	0.113514555619819
hsa-mir-23b	GTF2B	ABT1	RF2	0.167338315671355
hsa-mir-144	SPI1	ABT1	OR	0.103658536585366
hsa-mir-144	CEBPB	ABT1	~RF2	0.111611319886494
hsa-mir-144	GTF2B	ABT1	RF2	0.177283034077519
hsa-let-7a-3	CEBPB	ABT1	RF1+~RF2	0.11619623655914
hsa-let-7a-3	GTF2B	ABT1	RF2	0.158841797588601
hsa-mir-93	SPI1	ABT1	RF1	0.107491576457094
hsa-mir-93	CEBPB	ABT1	RF1+~RF2	0.130542109667725
hsa-mir-93	GTF2B	ABT1	RF2	0.158890247343177
hsa-mir-219-1	SPI1	ACAA1	OR	0.195555555555556
hsa-mir-33b	SPI1	ACAA1	~RF1+RF2	0.154154711596342
hsa-mir-132	SPI1	ACAA1	OR	0.173510971786834
hsa-mir-25	SPI1	ACAA1	OR	0.201083184612334
hsa-mir-96	SPI1	ACAA1	~RF1+RF2	0.194536004056795
hsa-mir-92b	SPI1	ACAA1	~RF1+RF2	0.161196014353454
hsa-mir-23b	SPI1	ACAA1	OR	0.198727308780848
hsa-mir-16-2	SPI1	ACAA1	OR	0.151341250295588
hsa-mir-224	E2F6	ACAD9	~RF1	0.13968253968254
hsa-mir-101-2	E2F6	ACAD9	NAND	0.107577749150034
hsa-mir-132	E2F6	ACAD9	OR	0.118312757201646
hsa-mir-107	E2F6	ACAD9	OR	0.124128972200386
hsa-mir-561	SP2	ACAP2	~RF1	0.187757201646091
hsa-mir-17	CEBPB	ACAP3	RF2	0.153449387491941
hsa-mir-330	CEBPB	ACAP3	RF2	0.151792608935466
hsa-mir-331	CEBPB	ACAP3	RF2	0.154178230033919
hsa-mir-1285-2	CEBPB	ACAP3	AND	0.145480996544826
hsa-mir-423	CEBPB	ACAP3	~RF1+RF2	0.151958184599694
hsa-mir-374a	ELF1	ACBD5	OR	0.147785336356765
hsa-mir-640	ELF1	ACBD5	RF1	0.139441227322818
hsa-mir-16-2	ELF1	ACBD5	OR	0.18966791203988
hsa-mir-142	ELF1	ACBD5	OR	0.175575992682812
hsa-mir-199b	ELF1	ACBD5	OR	0.166851561637304
hsa-mir-30e	ELF1	ACBD5	OR	0.178294573643411
hsa-mir-93	ELF1	ACBD5	OR	0.1747715271002
hsa-mir-24-2	ELF1	ACBD5	OR	0.17130932527274
hsa-mir-21	ELF1	ACBD5	OR	0.184928966851197
hsa-mir-186	ELF1	ACBD5	~RF1+RF2	0.153663793103448
hsa-mir-152	SPI1	ACHE	RF1+~RF2	0.150709219858156
hsa-mir-193b	ZBTB7A	ACHE	OR	0.184481216457961
hsa-mir-503	ZBTB7A	ACHE	OR	0.13492514179967
hsa-mir-590	SPI1	ACHE	RF1+~RF2	0.135658914728682
hsa-mir-193a	SPI1	ACHE	RF1+~RF2	0.132444606768931
hsa-mir-182	SPI1	ACHE	NAND	0.156627215450745
hsa-mir-491	SPI1	ACHE	RF1+~RF2	0.145529163207312
hsa-mir-148a	SPI1	ACHE	RF1+~RF2	0.131890113798009
hsa-mir-24-2	ZBTB7A	ACHE	~RF1+RF2	0.146990351071984
hsa-mir-224	IRF1	ACLY	~RF1	0.168439215686275
hsa-mir-374a	IRF1	ACLY	RF1	0.159131198239688
hsa-mir-27a	IRF1	ACLY	RF1+~RF2	0.110598099553461
hsa-mir-22	IRF1	ACLY	NAND	0.122121913580247
hsa-mir-181b-2	IRF1	ACLY	RF1+~RF2	0.117275610902256
hsa-mir-548c	IRF1	ACLY	RF1	0.11509336244786
hsa-mir-29a	GABPA	ACP2	NOR	0.117416015895753
hsa-mir-199b	YY1	ACP2	NOR	0.13262599469496
hsa-mir-199b	GABPA	ACP2	NOR	0.151268217751302
hsa-mir-132	YY1	ACP2	RF1*~RF2	0.110403645072726
hsa-mir-132	GABPA	ACP2	RF1*~RF2	0.124891828511032
hsa-mir-326	YY1	ACP2	AND	0.123417190775681
hsa-mir-326	GABPA	ACP2	RF1*~RF2	0.116631709889144
hsa-mir-141	GABPA	ACP2	RF1*~RF2	0.121413113740479
hsa-mir-497	GABPA	ACP2	RF1*~RF2	0.105199518785483
hsa-mir-26a-2	GABPA	ACP2	NOR	0.104899868307525
hsa-mir-424	YY1	ACP2	NOR	0.122987047926515
hsa-mir-424	GABPA	ACP2	NOR	0.150557061126167
hsa-mir-30d	GABPA	ACP2	NOR	0.111389308426073
hsa-mir-542	YY1	ACP2	NOR	0.126713008937438
hsa-mir-542	GABPA	ACP2	NOR	0.153439606564607
hsa-mir-200a	GABPA	ACP2	RF1*~RF2	0.145517845173117
hsa-mir-30b	YY1	ACP2	~RF1*RF2	0.113368070953437
hsa-mir-30b	GABPA	ACP2	NOR	0.138164251207729
hsa-mir-15b	GABPA	ACP2	RF1*~RF2	0.116669121824954
hsa-mir-326	GABPA	ACSF3	OR	0.178048079014008
hsa-mir-326	GABPA	ACSF3	OR	0.178048079014008
hsa-mir-647	ZBTB33	ACTB	RF1*~RF2	0.12187617260788
hsa-mir-647	BCLAF1	ACTB	RF1*~RF2	0.123323051312182
hsa-mir-647	ZBTB7A	ACTB	RF2	0.141155660377358
hsa-mir-647	SIN3A	ACTB	~RF2	0.145110225140713
hsa-mir-647	HMGN3	ACTB	RF1	0.0857670654468684
hsa-mir-647	SMARCA4	ACTB	OR	0.0868089389118682
hsa-mir-647	SRF	ACTB	~RF2	0.132232542139663
hsa-mir-647	SMARCB1	ACTB	XOR	0.114473180076628
hsa-mir-647	ETS1	ACTB	AND	0.0963167013167013
hsa-mir-647	CCNT2	ACTB	~RF2	0.142402635891357
hsa-let-7g	ZBTB33	ACTB	RF1*~RF2	0.119112631503024
hsa-let-7g	BCLAF1	ACTB	~RF2	0.0944590214539281
hsa-let-7g	ZBTB7A	ACTB	RF2	0.147037790857583
hsa-let-7g	BCL3	ACTB	RF2	0.12407824933687
hsa-let-7g	SIN3A	ACTB	~RF2	0.145335026929174
hsa-let-7g	SMARCA4	ACTB	AND	0.108575890803676
hsa-let-7g	SRF	ACTB	~RF2	0.131575536024474
hsa-let-7g	CCNT2	ACTB	~RF2	0.145800671892497
hsa-mir-590	ZBTB33	ACTB	XOR	0.109100942608281
hsa-mir-590	ZBTB7A	ACTB	RF2	0.147846637335009
hsa-mir-590	BCL3	ACTB	RF2	0.1203125
hsa-mir-590	SIN3A	ACTB	~RF2	0.156173997637412
hsa-mir-590	HMGN3	ACTB	RF1*~RF2	0.0753702898002421
hsa-mir-590	SRF	ACTB	~RF2	0.138397056382449
hsa-mir-590	SMARCB1	ACTB	~RF1*RF2	0.0836577813991386
hsa-mir-590	ETS1	ACTB	AND	0.0743035456591895
hsa-mir-590	CCNT2	ACTB	~RF2	0.142469996128533
hsa-mir-548l	ZBTB33	ACTB	NOR	0.117619944527891
hsa-mir-548l	BCLAF1	ACTB	~RF2	0.104949984772882
hsa-mir-548l	SIN3A	ACTB	NOR	0.147946859903382
hsa-mir-548l	HMGN3	ACTB	NOR	0.0953673192479162
hsa-mir-548l	SMARCA4	ACTB	~RF1*RF2	0.092311939268461
hsa-mir-548l	SRF	ACTB	~RF2	0.150192194636639
hsa-mir-548l	SMARCB1	ACTB	~RF1*RF2	0.0903752468729427
hsa-mir-548l	ETS1	ACTB	~RF1*RF2	0.0973754013681418
hsa-mir-548l	CCNT2	ACTB	~RF2	0.1528035982009
hsa-mir-145	ZBTB7A	ACTB	RF2	0.131505523009541
hsa-mir-145	BCL3	ACTB	RF2	0.12327355184498
hsa-mir-145	HMGN3	ACTB	~RF1	0.087719298245614
hsa-mir-145	SMARCA4	ACTB	~RF1+RF2	0.0874280736290715
hsa-mir-145	SRF	ACTB	NAND	0.12237023955774
hsa-mir-145	SMARCB1	ACTB	~RF1	0.0838896859556831
hsa-mir-145	CCNT2	ACTB	~RF2	0.157724889068173
hsa-mir-7-1	ZBTB33	ACTB	NAND	0.105707070707071
hsa-mir-7-1	BCLAF1	ACTB	NOR	0.0993509663708682
hsa-mir-7-1	ZBTB7A	ACTB	RF2	0.151119550568382
hsa-mir-7-1	BCL3	ACTB	~RF1*RF2	0.132731692880095
hsa-mir-7-1	SIN3A	ACTB	~RF2	0.14598158937055
hsa-mir-7-1	HMGN3	ACTB	NOR	0.10047225501771
hsa-mir-7-1	SMARCA4	ACTB	~RF1*RF2	0.100175018422992
hsa-mir-7-1	SRF	ACTB	~RF2	0.126456876456876
hsa-mir-7-1	SMARCB1	ACTB	~RF1	0.0977567742273625
hsa-mir-7-1	ETS1	ACTB	~RF1	0.0914401388085599
hsa-mir-7-1	CCNT2	ACTB	NOR	0.140983877635387
hsa-mir-19a	BCLAF1	ACTB	NOR	0.101297879075657
hsa-mir-19a	BCL3	ACTB	RF2	0.121215301464029
hsa-mir-19a	SIN3A	ACTB	~RF2	0.147992581707308
hsa-mir-19a	HMGN3	ACTB	NOR	0.089716977366173
hsa-mir-19a	SMARCA4	ACTB	XNOR	0.0979677962269838
hsa-mir-19a	SRF	ACTB	~RF2	0.132148553201185
hsa-mir-19a	SMARCB1	ACTB	~RF1*RF2	0.111832611832612
hsa-mir-19a	ETS1	ACTB	~RF1*RF2	0.0967898019028786
hsa-mir-19a	CCNT2	ACTB	~RF2	0.140760869565217
hsa-mir-33a	BCLAF1	ACTB	~RF2	0.0952527947434569
hsa-mir-33a	ZBTB7A	ACTB	RF2	0.15226726427716
hsa-mir-33a	BCL3	ACTB	RF2	0.116526632768062
hsa-mir-33a	SIN3A	ACTB	~RF2	0.152168494516451
hsa-mir-33a	HMGN3	ACTB	XNOR	0.0805328456021
hsa-mir-33a	SMARCA4	ACTB	RF2	0.0854748088790642
hsa-mir-33a	SRF	ACTB	~RF2	0.124516918688139
hsa-mir-33a	ETS1	ACTB	~RF1*RF2	0.0739622641509434
hsa-mir-33a	CCNT2	ACTB	~RF2	0.134289981617647
hsa-mir-613	ZBTB33	ACTB	RF1*~RF2	0.120440198871571
hsa-mir-613	BCLAF1	ACTB	RF1*~RF2	0.116239088227884
hsa-mir-613	ZBTB7A	ACTB	RF2	0.134340840788029
hsa-mir-613	BCL3	ACTB	RF2	0.116578359573409
hsa-mir-613	SIN3A	ACTB	RF1*~RF2	0.147866761190055
hsa-mir-613	SMARCA4	ACTB	AND	0.0961264822134387
hsa-mir-613	SRF	ACTB	~RF2	0.141393442622951
hsa-mir-613	SMARCB1	ACTB	XOR	0.148541114058355
hsa-mir-613	ETS1	ACTB	AND	0.096988118264714
hsa-mir-613	CCNT2	ACTB	~RF2	0.145077974889367
hsa-mir-192	ZBTB33	ACTB	RF1*~RF2	0.116594950976502
hsa-mir-192	ZBTB7A	ACTB	RF2	0.156112758014932
hsa-mir-192	BCL3	ACTB	AND	0.12533422459893
hsa-mir-192	SIN3A	ACTB	~RF2	0.148763438703466
hsa-mir-192	SMARCA4	ACTB	AND	0.0937678952177886
hsa-mir-192	SMARCB1	ACTB	AND	0.0988843813387424
hsa-mir-192	ETS1	ACTB	RF1	0.0825539973080957
hsa-mir-192	CCNT2	ACTB	RF1*~RF2	0.134507197811752
hsa-mir-648	ZBTB33	ACTB	RF1*~RF2	0.120440198871571
hsa-mir-648	BCLAF1	ACTB	RF1*~RF2	0.116239088227884
hsa-mir-648	ZBTB7A	ACTB	RF2	0.134340840788029
hsa-mir-648	BCL3	ACTB	RF2	0.116578359573409
hsa-mir-648	SIN3A	ACTB	RF1*~RF2	0.147866761190055
hsa-mir-648	SMARCA4	ACTB	AND	0.0961264822134387
hsa-mir-648	SRF	ACTB	~RF2	0.141393442622951
hsa-mir-648	SMARCB1	ACTB	XOR	0.148541114058355
hsa-mir-648	ETS1	ACTB	AND	0.096988118264714
hsa-mir-648	CCNT2	ACTB	~RF2	0.145077974889367
hsa-let-7g	SRF	ACTG1	~RF2	0.112001244458272
hsa-let-7g	ZBTB7A	ACTG1	RF2	0.107896723992219
hsa-mir-148b	SRF	ACTG1	~RF2	0.115669515669516
hsa-mir-148b	ZBTB7A	ACTG1	RF2	0.111418297228046
hsa-let-7b	SRF	ACTG1	~RF2	0.118161431461414
hsa-let-7b	ZBTB7A	ACTG1	RF2	0.107075903063557
hsa-mir-148a	SRF	ACTG1	~RF2	0.111945318723165
hsa-mir-148a	ZBTB7A	ACTG1	AND	0.12097573732222
hsa-mir-152	SRF	ACTG1	~RF2	0.110907482305359
hsa-mir-152	ZBTB7A	ACTG1	RF2	0.108988632368452
hsa-mir-190b	SRF	ACTG1	~RF2	0.10858447959061
hsa-mir-190b	ZBTB7A	ACTG1	RF2	0.110700210671607
hsa-mir-10a	ZBTB7A	ACTG1	~RF1*RF2	0.117338090282939
hsa-mir-144	ZBTB7A	ACTG1	RF2	0.114065674176041
hsa-mir-132	SRF	ACTG1	~RF2	0.108649625898433
hsa-mir-132	ZBTB7A	ACTG1	RF2	0.111606036305315
hsa-mir-1825	SRF	ACTG1	~RF2	0.105742452053927
hsa-mir-1825	ZBTB7A	ACTG1	RF2	0.109437887215665
hsa-mir-30d	SIX5	ACTR1A	NOR	0.137141239046642
hsa-mir-30b	SIX5	ACTR1A	NOR	0.114937473428039
hsa-mir-20a	SIX5	ACTR1A	NOR	0.128669871794872
hsa-mir-647	JUN	ACTR1B	AND	0.134150739271547
hsa-mir-10a	JUN	ACTR1B	RF1*~RF2	0.162333759590793
hsa-mir-374a	JUN	ACTR1B	RF1*~RF2	0.143209090045102
hsa-mir-590	YY1	ACTR3B	OR	0.117442840847096
hsa-mir-26b	YY1	ACTR3B	RF2	0.0981213545095639
hsa-mir-26a-2	YY1	ACTR3B	RF2	0.0976499320696125
hsa-mir-330	YY1	ACTR3B	AND	0.100840336134454
hsa-mir-326	YY1	ACTR3B	AND	0.0997864945382324
hsa-mir-135b	YY1	ACTR3B	RF2	0.100987394957983
hsa-mir-142	YY1	ACTR3B	RF2	0.102984583474602
hsa-mir-142	THAP1	ACTR3B	AND	0.126777983920841
hsa-mir-576	YY1	ACTR3B	RF1	0.106666666666667
hsa-mir-548l	YY1	ACTR3B	RF2	0.0955366472607852
hsa-mir-452	YY1	ACTR3B	~RF1	0.173203133269821
hsa-mir-452	THAP1	ACTR3B	~RF1*RF2	0.193820607050497
hsa-mir-374a	YY1	ACTR3B	RF2	0.104686118479222
hsa-mir-450b	THAP1	ACTR8	~RF1*RF2	0.135257033216217
hsa-mir-142	THAP1	ACTR8	AND	0.13265306122449
hsa-mir-491	ZBTB7A	ADAMTSL4	~RF1*RF2	0.116645066722171
hsa-mir-23a	ZBTB7A	ADAMTSL4	AND	0.177238930002274
hsa-mir-1207	ZBTB7A	ADAMTSL4	AND	0.128340795007462
hsa-mir-96	ZBTB7A	ADAMTSL4	~RF1*RF2	0.134231200897868
hsa-mir-23b	ZBTB7A	ADAMTSL4	AND	0.17100633356791
hsa-mir-33b	ZBTB7A	ADAMTSL5	RF1	0.0718489807637094
hsa-mir-542	ZBTB7A	ADAMTSL5	~RF1	0.0975369458128079
hsa-mir-20a	ZBTB7A	ADAMTSL5	RF1	0.113733976476807
hsa-mir-17	ZBTB7A	ADAMTSL5	RF1	0.10117337164751
hsa-mir-503	ZBTB7A	ADAMTSL5	~RF1	0.0954811953575615
hsa-mir-93	ZBTB7A	ADAMTSL5	RF1	0.119172265214768
hsa-mir-202	STAT1	ADAR	RF2	0.182478155328834
hsa-mir-613	STAT1	ADAR	AND	0.218395050327823
hsa-mir-320a	STAT1	ADAR	AND	0.242058936088787
hsa-mir-17	STAT1	ADAR	AND	0.284575257644514
hsa-mir-422a	STAT1	ADAR	AND	0.218395050327823
hsa-mir-1288	STAT1	ADAR	RF2	0.190289209393642
hsa-mir-16-2	STAT1	ADAR	RF2	0.197457311007958
hsa-mir-590	STAT1	ADAR	RF2	0.188018196492773
hsa-mir-185	STAT1	ADAR	AND	0.213796303225324
hsa-mir-106b	STAT1	ADAR	RF2	0.191853201457574
hsa-mir-186	STAT1	ADAR	RF2	0.191907489740082
hsa-mir-224	STAT2	ADAR	T=0	0.218056576797386
hsa-mir-93	STAT1	ADAR	RF2	0.179539641943734
hsa-mir-548c	STAT1	ADAR	AND	0.218395050327823
hsa-mir-135b	STAT1	ADAR	RF2	0.187797475339725
hsa-mir-181b-2	BCL3	ADARB1	~RF2	0.137704623287671
hsa-mir-17	TAF7	ADARB1	OR	0.131458646616541
hsa-mir-17	CCNT2	ADARB1	OR	0.137814313346228
hsa-mir-17	HMGN3	ADARB1	RF1+~RF2	0.146241023151481
hsa-mir-17	BCL3	ADARB1	~RF2	0.125509140854409
hsa-mir-193a	HMGN3	ADARB1	NAND	0.205282638986931
hsa-mir-193a	BCL3	ADARB1	NAND	0.161278335191379
hsa-mir-193b	TAF7	ADARB1	~RF1+RF2	0.124806098479812
hsa-mir-193b	CCNT2	ADARB1	~RF1+RF2	0.12654599471831
hsa-mir-193b	HMGN3	ADARB1	NAND	0.136933638443936
hsa-mir-671	HMGN3	ADARB1	NAND	0.130189544252044
hsa-mir-671	BCL3	ADARB1	NAND	0.174135802469136
hsa-mir-106b	BCL3	ADARB1	NAND	0.136434506382367
hsa-mir-93	HMGN3	ADARB1	NAND	0.144169692556789
hsa-mir-93	BCL3	ADARB1	NAND	0.150180047045568
hsa-mir-559	BCL3	ADARB1	RF1+~RF2	0.16526969183974
hsa-mir-181d	TAF7	ADARB1	RF1+~RF2	0.122187008918952
hsa-mir-181d	CCNT2	ADARB1	OR	0.135769699190584
hsa-mir-181d	HMGN3	ADARB1	RF1+~RF2	0.11675888694138
hsa-mir-181d	BCL3	ADARB1	RF1+~RF2	0.138047195622435
hsa-mir-141	BCL3	ADARB1	NAND	0.154259259259259
hsa-mir-590	HMGN3	ADARB1	NAND	0.138538671559726
hsa-mir-590	BCL3	ADARB1	NAND	0.147510416666667
hsa-mir-497	CCNT2	ADARB1	~RF1+RF2	0.120059136270991
hsa-mir-497	HMGN3	ADARB1	NAND	0.166841414714359
hsa-mir-497	BCL3	ADARB1	NAND	0.155945419103314
hsa-mir-548c	BCL3	ADARB1	NAND	0.164464453761209
hsa-mir-20a	CCNT2	ADARB1	OR	0.134447674418605
hsa-mir-20a	HMGN3	ADARB1	RF1+~RF2	0.129046444356343
hsa-mir-20a	BCL3	ADARB1	~RF2	0.128120071782044
hsa-mir-491	TAF7	ADARB1	OR	0.124526315789474
hsa-mir-491	CCNT2	ADARB1	OR	0.140363216816439
hsa-mir-491	BCL3	ADARB1	~RF2	0.132033116187478
hsa-mir-106b	BCL3	ADARB1	NAND	0.136434506382367
hsa-mir-17	TAF7	ADARB1	OR	0.131458646616541
hsa-mir-17	CCNT2	ADARB1	OR	0.137814313346228
hsa-mir-17	HMGN3	ADARB1	RF1+~RF2	0.146241023151481
hsa-mir-17	BCL3	ADARB1	~RF2	0.125509140854409
hsa-mir-450b	CCNT2	ADARB1	~RF1+RF2	0.128623445405968
hsa-mir-450b	HMGN3	ADARB1	NAND	0.154637384176764
hsa-mir-548b	BCL3	ADARB1	RF1+~RF2	0.130698287220026
hsa-mir-181d	TAF7	ADARB1	RF1+~RF2	0.122187008918952
hsa-mir-181d	CCNT2	ADARB1	OR	0.135769699190584
hsa-mir-181d	HMGN3	ADARB1	RF1+~RF2	0.11675888694138
hsa-mir-181d	BCL3	ADARB1	RF1+~RF2	0.138047195622435
hsa-mir-324	TAF7	ADARB1	NAND	0.127462195014644
hsa-mir-324	HMGN3	ADARB1	NAND	0.164595103578154
hsa-mir-324	BCL3	ADARB1	NAND	0.149206349206349
hsa-mir-93	HMGN3	ADARB1	NAND	0.144169692556789
hsa-mir-93	BCL3	ADARB1	NAND	0.150180047045568
hsa-mir-181b-2	BCL3	ADARB1	~RF2	0.137704623287671
hsa-mir-320a	BCL3	ADARB1	~RF2	0.131143461490606
hsa-mir-181c	CCNT2	ADARB1	OR	0.124680306905371
hsa-mir-181c	BCL3	ADARB1	RF1+~RF2	0.143086533032185
hsa-mir-20a	CCNT2	ADARB1	OR	0.134447674418605
hsa-mir-20a	HMGN3	ADARB1	RF1+~RF2	0.129046444356343
hsa-mir-20a	BCL3	ADARB1	~RF2	0.128120071782044
hsa-mir-146b	HMGN3	ADARB1	NAND	0.138160176716505
hsa-mir-146b	BCL3	ADARB1	~RF2	0.136318205125672
hsa-mir-181c	CCNT2	ADARB1	OR	0.124680306905371
hsa-mir-181c	BCL3	ADARB1	RF1+~RF2	0.143086533032185
hsa-mir-146a	CCNT2	ADARB1	~RF1+RF2	0.128365792262851
hsa-mir-146a	BCL3	ADARB1	NAND	0.140895465119068
hsa-mir-200a	BCL3	ADARB1	~RF2	0.133927694272522
hsa-mir-181c	CCNT2	ADARB1	OR	0.124680306905371
hsa-mir-181c	BCL3	ADARB1	RF1+~RF2	0.143086533032185
hsa-mir-106b	BCL3	ADARB1	NAND	0.136434506382367
hsa-mir-181b-2	BCL3	ADARB1	~RF2	0.137704623287671
hsa-mir-491	GTF2B	ADCK4	RF1+~RF2	0.138357369975017
hsa-mir-590	YY1	ADK	AND	0.155425346914709
hsa-mir-25	YY1	ADK	AND	0.134502923976608
hsa-mir-20a	YY1	ADK	AND	0.170414482732984
hsa-mir-320a	YY1	ADK	AND	0.129280480039716
hsa-mir-96	YY1	ADK	~RF1*RF2	0.12741049484965
hsa-mir-130b	YY1	ADK	AND	0.161157024793388
hsa-mir-301a	YY1	ADK	AND	0.137733924611973
hsa-mir-183	YY1	ADK	~RF1*RF2	0.138494623655914
hsa-mir-561	YY1	ADK	AND	0.1874479889043
hsa-mir-548c	YY1	ADK	AND	0.151885492049426
hsa-mir-182	YY1	ADK	~RF1*RF2	0.151365561840066
hsa-mir-96	YY1	ADK	~RF1*RF2	0.12741049484965
hsa-mir-93	YY1	ADK	AND	0.203608781194988
hsa-mir-92b	YY1	ADK	AND	0.141133079084705
hsa-mir-126	YY1	ADK	~RF1*RF2	0.138924961169251
hsa-mir-425	YY1	ADK	~RF1*RF2	0.10874296435272
hsa-mir-561	YY1	ADK	AND	0.1874479889043
hsa-mir-548c	YY1	ADK	AND	0.151885492049426
hsa-mir-454	YY1	ADK	AND	0.171502728381731
hsa-mir-17	YY1	ADK	AND	0.175185676392573
hsa-mir-16-1	YY1	ADK	AND	0.136493136493136
hsa-mir-548b	YY1	ADK	~RF1*RF2	0.152285714285714
hsa-mir-301b	YY1	ADK	AND	0.138646294853693
hsa-mir-548b	YY1	ADK	~RF1*RF2	0.152285714285714
hsa-mir-126	YY1	ADK	~RF1*RF2	0.138924961169251
hsa-mir-20a	YY1	ADK	AND	0.170414482732984
hsa-mir-145	ELF1	ADPGK	OR	0.0991382103285168
hsa-mir-626	ELF1	ADPGK	RF1	0.123683213338386
hsa-mir-7-1	ELF1	ADPGK	RF1	0.13893319156477
hsa-mir-616	ELF1	ADPGK	RF1+~RF2	0.0991934397355389
hsa-mir-33a	ELF1	ADPGK	OR	0.119191219842383
hsa-mir-33b	SP2	ADPRHL2	RF1+~RF2	0.100370027752081
hsa-mir-33b	CTCFL	ADPRHL2	OR	0.0922236828799676
hsa-mir-145	GABPA	ADPRHL2	RF1+~RF2	0.0988689985768856
hsa-mir-29a	SP2	ADPRHL2	RF1+~RF2	0.0973057851239669
hsa-mir-192	SP2	ADPRHL2	NAND	0.106946695006208
hsa-mir-192	GABPA	ADPRHL2	RF1+~RF2	0.0950329712430794
hsa-mir-671	SP2	ADPRHL2	NAND	0.0937731457476775
hsa-mir-671	CTCF	ADPRHL2	RF1+~RF2	0.0962115433511315
hsa-mir-330	USF1	AFF4	RF1+~RF2	0.121825712253692
hsa-let-7f-1	USF1	AFF4	OR	0.147501279208596
hsa-mir-569	USF1	AFF4	RF1+~RF2	0.11005942721689
hsa-mir-26a-2	USF1	AFF4	OR	0.132738951203144
hsa-mir-181b-2	USF1	AFF4	RF1	0.127999273453819
hsa-mir-548c	USF1	AFF4	RF1+~RF2	0.11005942721689
hsa-mir-146a	USF1	AFF4	RF1	0.222185098563314
hsa-mir-493	USF1	AFF4	NAND	0.134089205397301
hsa-mir-425	USF1	AFF4	~RF1+RF2	0.128600081596556
hsa-mir-422a	USF1	AFF4	RF1+~RF2	0.11005942721689
hsa-mir-27b	CHD2	AGBL3	NOR	0.0917457389486789
hsa-mir-146a	CHD2	AGBL3	RF1*~RF2	0.142659435751541
hsa-mir-326	CHD2	AGBL3	NOR	0.11004748765884
hsa-mir-145	CHD2	AGBL3	NOR	0.0999169521436728
hsa-mir-7-3	CHD2	AGBL3	NOR	0.0952984297932033
hsa-mir-23b	CHD2	AGBL3	RF1*~RF2	0.0964686331533029
hsa-mir-27a	CHD2	AGBL3	NOR	0.102328190743338
hsa-mir-23a	CHD2	AGBL3	NOR	0.0954279386173074
hsa-mir-657	GTF2B	AGBL5	~RF1+RF2	0.15212601501359
hsa-mir-657	BDP1	AGBL5	~RF1+RF2	0.145258571099862
hsa-mir-657	POLR3A	AGBL5	~RF1+RF2	0.149647859283869
hsa-mir-181a-2	GTF2B	AGBL5	~RF1+RF2	0.123104566038194
hsa-mir-149	GTF2B	AGBL5	~RF1+RF2	0.110281246353133
hsa-mir-149	POLR3A	AGBL5	NAND	0.119783442364088
hsa-mir-22	GTF2B	AGBL5	~RF1	0.186833775543453
hsa-mir-22	BDP1	AGBL5	~RF1	0.1910917289762
hsa-mir-22	POLR3A	AGBL5	~RF1	0.199317907651241
hsa-mir-202	GTF2B	AGBL5	~RF1+RF2	0.114669421487603
hsa-mir-202	BDP1	AGBL5	~RF1+RF2	0.116626794258373
hsa-mir-7-3	NFYA	AGFG2	NAND	0.0874066200135825
hsa-mir-7-3	EGR1	AGFG2	NAND	0.0894308943089431
hsa-mir-326	FOS	AGFG2	~RF1	0.0836841433856359
hsa-mir-326	NFYB	AGFG2	NAND	0.106177411518824
hsa-mir-326	EGR1	AGFG2	NAND	0.12412389656342
hsa-mir-324	FOS	AGFG2	RF1	0.0992334992745502
hsa-mir-324	NFYB	AGFG2	RF1	0.0993386589071392
hsa-mir-324	EGR1	AGFG2	XOR	0.120165411511565
hsa-mir-200a	FOS	AGFG2	OR	0.0958104395604396
hsa-mir-200a	NFYB	AGFG2	NAND	0.0894928554503022
hsa-mir-200a	EGR1	AGFG2	NAND	0.0922562183579133
hsa-mir-425	NFYA	AGFG2	NAND	0.0861094876290668
hsa-mir-425	FOS	AGFG2	OR	0.0851298167293233
hsa-mir-1914	NFYA	AGFG2	RF1+~RF2	0.167138127566843
hsa-mir-1914	FOS	AGFG2	OR	0.153931847968545
hsa-mir-1914	NFYB	AGFG2	RF1+~RF2	0.15692007797271
hsa-mir-1914	EGR1	AGFG2	RF1+~RF2	0.172348484848485
hsa-mir-15b	NFYA	AGFG2	NAND	0.106634768390779
hsa-mir-15b	FOS	AGFG2	~RF1+RF2	0.0984842426665698
hsa-mir-15b	NFYB	AGFG2	NAND	0.0971376528287977
hsa-mir-15b	EGR1	AGFG2	NAND	0.109867572952068
hsa-mir-93	NFYA	AGFG2	RF1+~RF2	0.0909844863143211
hsa-mir-93	FOS	AGFG2	OR	0.0848203973203973
hsa-mir-93	NFYB	AGFG2	RF1+~RF2	0.0880156472261736
hsa-mir-93	EGR1	AGFG2	RF1+~RF2	0.109319953026583
hsa-mir-193b	NFYA	AGFG2	RF1+~RF2	0.137814864609607
hsa-mir-193b	FOS	AGFG2	OR	0.116995073891626
hsa-mir-193b	NFYB	AGFG2	RF1+~RF2	0.133566602316602
hsa-mir-193b	EGR1	AGFG2	RF1+~RF2	0.131112686038271
hsa-mir-106b	NFYA	AGFG2	NAND	0.0856405585913783
hsa-mir-106b	FOS	AGFG2	~RF1+RF2	0.0884115409004439
hsa-mir-106b	NFYB	AGFG2	NAND	0.0969831817289444
hsa-mir-106b	EGR1	AGFG2	NAND	0.0950985221674877
hsa-mir-25	FOS	AGFG2	OR	0.081811765512043
hsa-mir-25	NFYB	AGFG2	NAND	0.0838530838530838
hsa-mir-25	EGR1	AGFG2	RF1+~RF2	0.104667324246772
hsa-mir-339	NFYA	AGFG2	NAND	0.0845269097222222
hsa-mir-339	FOS	AGFG2	~RF1+RF2	0.084381328599645
hsa-mir-339	EGR1	AGFG2	RF1+~RF2	0.0923448050410885
hsa-mir-149	NFYA	AGFG2	NAND	0.0918501201376713
hsa-mir-149	FOS	AGFG2	OR	0.0876838812556332
hsa-mir-149	NFYB	AGFG2	NAND	0.105634753901561
hsa-mir-330	NFYA	AGFG2	RF1+~RF2	0.110463800904977
hsa-mir-330	NFYB	AGFG2	RF1	0.0978828106487681
hsa-mir-330	EGR1	AGFG2	RF1+~RF2	0.114982161503655
hsa-mir-92b	FOS	AGFG2	OR	0.0889489788657226
hsa-mir-92b	NFYB	AGFG2	RF1+~RF2	0.0881565828829301
hsa-mir-92b	EGR1	AGFG2	RF1+~RF2	0.0891291085182643
hsa-mir-940	NFYA	AGFG2	RF1+~RF2	0.105608772051093
hsa-mir-940	FOS	AGFG2	OR	0.102012771139857
hsa-mir-940	EGR1	AGFG2	RF1+~RF2	0.101010101010101
hsa-mir-16-2	NFYA	AGFG2	NAND	0.116364111270733
hsa-mir-16-2	EGR1	AGFG2	NAND	0.0959949152542373
hsa-mir-195	NFYA	AGFG2	RF1+~RF2	0.0816710865137015
hsa-mir-195	FOS	AGFG2	~RF1+RF2	0.0897562207907035
hsa-mir-195	NFYB	AGFG2	NAND	0.0885847868606489
hsa-mir-195	EGR1	AGFG2	NAND	0.0985019865579165
hsa-mir-484	NFYA	AGFG2	RF1+~RF2	0.0908220965637233
hsa-mir-497	NFYA	AGFG2	RF1+~RF2	0.0880984952120383
hsa-mir-497	FOS	AGFG2	OR	0.0893296602387511
hsa-mir-497	NFYB	AGFG2	NAND	0.0904486540378864
hsa-mir-497	EGR1	AGFG2	NAND	0.0898991437370968
hsa-mir-141	NFYA	AGFG2	NAND	0.0907118055555556
hsa-mir-141	FOS	AGFG2	~RF1+RF2	0.0836781609195402
hsa-mir-141	NFYB	AGFG2	NAND	0.105032952752251
hsa-mir-141	EGR1	AGFG2	NAND	0.101462174189447
hsa-mir-424	NFYA	AGFG2	RF1+~RF2	0.0932958448753463
hsa-mir-424	FOS	AGFG2	OR	0.0808502972437398
hsa-mir-424	NFYB	AGFG2	RF1+~RF2	0.0908690330477356
hsa-mir-424	EGR1	AGFG2	NAND	0.0886517879021248
hsa-mir-17	NFYA	AGFG2	~RF1	0.131112278850305
hsa-mir-17	FOS	AGFG2	~RF1	0.138506293911007
hsa-mir-17	NFYB	AGFG2	~RF1	0.13041702859292
hsa-mir-17	EGR1	AGFG2	~RF1	0.132508781477267
hsa-mir-374a	NFYA	AGFG2	RF1+~RF2	0.0839257693591999
hsa-mir-374a	FOS	AGFG2	~RF1+RF2	0.085044814340589
hsa-mir-374a	EGR1	AGFG2	RF1+~RF2	0.0924138663269098
hsa-mir-20a	NFYA	AGFG2	NAND	0.124209860472207
hsa-mir-20a	FOS	AGFG2	~RF1+RF2	0.125254734330732
hsa-mir-20a	EGR1	AGFG2	~RF1	0.11293637237109
hsa-mir-181c	FOS	AGPAT1	NOR	0.0780202966432475
hsa-mir-181c	SP2	AGPAT1	RF2	0.145030430775688
hsa-mir-181c	SP1	AGPAT1	XNOR	0.122438811188811
hsa-mir-181b-2	SP2	AGPAT1	RF2	0.148208435191483
hsa-mir-181b-2	NFYA	AGPAT1	RF1*~RF2	0.071860442065616
hsa-mir-181b-2	NFYB	AGPAT1	RF1*~RF2	0.072425296620112
hsa-mir-193b	FOS	AGPAT1	RF1	0.136341967265215
hsa-mir-193b	SP2	AGPAT1	OR	0.18558266680166
hsa-mir-193b	NFYA	AGPAT1	RF1	0.134662236987818
hsa-mir-193b	NFYB	AGPAT1	RF1	0.136824324324324
hsa-mir-193b	SP1	AGPAT1	RF1	0.135349282296651
hsa-mir-193a	FOS	AGPAT1	XOR	0.0709234480341422
hsa-mir-193a	SP2	AGPAT1	RF2	0.157312338222606
hsa-mir-193a	NFYA	AGPAT1	XNOR	0.0788354819431401
hsa-mir-193a	NFYB	AGPAT1	XOR	0.0821112878000801
hsa-mir-193a	SP1	AGPAT1	XOR	0.107554417413572
hsa-mir-328	FOS	AGPAT1	~RF1	0.0902533325639102
hsa-mir-328	SP2	AGPAT1	RF2	0.140291587244346
hsa-mir-328	NFYA	AGPAT1	NOR	0.0909379968203498
hsa-mir-328	NFYB	AGPAT1	~RF1	0.0910477719791249
hsa-mir-328	SP1	AGPAT1	~RF1	0.0948148148148148
hsa-mir-144	STAT1	AGRN	T=0	0.171206987023844
hsa-mir-612	STAT2	AGRN	T=0	0.132954545454545
hsa-mir-27a	STAT1	AGRN	T=0	0.146817007282124
hsa-mir-224	STAT1	AGRN	RF1*~RF2	0.223381642512077
hsa-mir-224	STAT2	AGRN	RF1	0.159313725490196
hsa-mir-505	STAT1	AGRN	NOR	0.144099378881988
hsa-mir-505	STAT2	AGRN	NOR	0.126436781609195
hsa-mir-324	USF1	AGTRAP	RF1	0.0908507747983574
hsa-mir-628	USF1	AGTRAP	RF1	0.193321283081115
hsa-mir-766	USF1	AGTRAP	~RF1	0.0768902840754951
hsa-mir-186	CTCF	AHCYL1	OR	0.170963995354239
hsa-mir-186	SMC3	AHCYL1	OR	0.160225869923298
hsa-mir-548c	YY1	AIDA	NAND	0.120181657066903
hsa-let-7b	YY1	AIDA	RF1+~RF2	0.0867410456245991
hsa-let-7b	ELF1	AIDA	RF1+~RF2	0.0916873580922284
hsa-mir-130b	YY1	AIDA	~RF2	0.0760149547422275
hsa-mir-144	YY1	AIDA	RF1	0.0945632080390577
hsa-mir-144	ELF1	AIDA	RF1	0.0918733845792353
hsa-mir-25	ELF1	AIDA	NOR	0.090541028041028
hsa-let-7g	YY1	AIDA	NAND	0.100562727573651
hsa-mir-649	YY1	AIDA	NAND	0.120181657066903
hsa-let-7d	ELF1	AIDA	NOR	0.0871136089923725
hsa-mir-30d	YY1	AIDA	~RF1	0.121722259712716
hsa-mir-30d	ELF1	AIDA	~RF1	0.120578008867906
hsa-mir-15b	YY1	AIDA	~RF2	0.0755964297630964
hsa-mir-15b	ELF1	AIDA	~RF2	0.0751409373825522
hsa-mir-301b	YY1	AIDA	NAND	0.0862688056867423
hsa-mir-301b	ELF1	AIDA	~RF1	0.0851258581235698
hsa-mir-30b	YY1	AIDA	~RF1	0.137827050997783
hsa-mir-30b	ELF1	AIDA	~RF1	0.136937107807263
hsa-mir-30e	YY1	AIDA	~RF1	0.11351144673326
hsa-mir-30e	ELF1	AIDA	~RF1	0.117198966408269
hsa-mir-301a	ELF1	AIDA	~RF2	0.0755134589721056
hsa-mir-425	YY1	AIDA	NAND	0.0902609585536415
hsa-mir-27a	ELF1	AIDA	NOR	0.0776785714285714
hsa-mir-30c-1	ELF1	AIDA	XNOR	0.122333506763788
hsa-mir-224	YY1	AIDA	NOR	0.0947067319946756
hsa-mir-224	ELF1	AIDA	NAND	0.0975677329716497
hsa-mir-345	YY1	AIDA	~RF1	0.0963339720017719
hsa-mir-345	ELF1	AIDA	NOR	0.107196029776675
hsa-mir-576	YY1	AIDA	~RF2	0.0745123822046899
hsa-mir-576	ELF1	AIDA	~RF2	0.0759734093067426
hsa-mir-548b	YY1	AIDA	~RF2	0.0787959183673469
hsa-mir-33b	ELF1	AIDA	XNOR	0.0942154915590864
hsa-mir-202	YY1	AIDA	~RF2	0.0798893927345927
hsa-mir-657	YY1	AIDA	NAND	0.120181657066903
hsa-mir-33a	YY1	AIDA	NOR	0.0815163691456426
hsa-mir-33a	ELF1	AIDA	NOR	0.0786268916501475
hsa-mir-454	YY1	AIDA	XOR	0.0896746292192058
hsa-mir-454	ELF1	AIDA	XNOR	0.110467440930605
hsa-mir-328	ATF3	AIF1L	RF2	0.104075401566441
hsa-mir-328	GTF2F1	AIF1L	RF2	0.108296641629975
hsa-mir-328	BDP1	AIF1L	AND	0.10312955875857
hsa-mir-328	EP300	AIF1L	~RF2	0.112242420973136
hsa-mir-328	SPI1	AIF1L	~RF2	0.118663284522849
hsa-mir-328	JUND	AIF1L	NOR	0.103831939383595
hsa-mir-328	RAD21	AIF1L	RF1*~RF2	0.117614613412933
hsa-mir-328	SMC3	AIF1L	AND	0.136025878883022
hsa-mir-328	BCL3	AIF1L	RF1*~RF2	0.112533422459893
hsa-mir-328	XRCC4	AIF1L	RF1*~RF2	0.118765432098765
hsa-mir-328	GATA2	AIF1L	AND	0.135187978325233
hsa-mir-613	MAFK	AIF1L	~RF1	0.120330128947009
hsa-mir-613	ATF3	AIF1L	~RF1+RF2	0.118203309692671
hsa-mir-613	BRF1	AIF1L	~RF1	0.158703637400379
hsa-mir-613	GTF2F1	AIF1L	~RF1*RF2	0.172443759233314
hsa-mir-613	BDP1	AIF1L	~RF1	0.134662620800736
hsa-mir-613	HDAC2	AIF1L	~RF1	0.125593817428653
hsa-mir-613	EP300	AIF1L	NOR	0.156268230768018
hsa-mir-613	STAT1	AIF1L	~RF1	0.14017914858251
hsa-mir-613	SPI1	AIF1L	NOR	0.114319788738393
hsa-mir-613	JUND	AIF1L	NOR	0.153202024647887
hsa-mir-613	RAD21	AIF1L	~RF1	0.120512746290541
hsa-mir-613	NFE2	AIF1L	~RF1*RF2	0.153054993370089
hsa-mir-613	CTCFL	AIF1L	~RF1*RF2	0.121776949363156
hsa-mir-613	SMC3	AIF1L	~RF1	0.1293024103008
hsa-mir-613	HMGN3	AIF1L	~RF1	0.120930251158215
hsa-mir-613	ZBTB33	AIF1L	~RF1	0.123105061376666
hsa-mir-613	BCL3	AIF1L	~RF1	0.123277450470147
hsa-mir-613	SIX5	AIF1L	~RF1*RF2	0.15112861544877
hsa-mir-613	XRCC4	AIF1L	~RF1	0.120733478576616
hsa-mir-613	SRF	AIF1L	NOR	0.140155478590417
hsa-mir-613	ETS1	AIF1L	NOR	0.15309201436861
hsa-mir-613	ZBTB7A	AIF1L	NOR	0.161814764009551
hsa-mir-613	BRF2	AIF1L	~RF1	0.12067734115801
hsa-mir-613	GATA2	AIF1L	~RF1*RF2	0.130332378367536
hsa-mir-143	ATF3	AIF1L	AND	0.127961546985816
hsa-mir-143	FOSL1	AIF1L	AND	0.143494897959184
hsa-mir-143	GTF2F1	AIF1L	AND	0.167918532428138
hsa-mir-143	BDP1	AIF1L	AND	0.120223879089127
hsa-mir-143	HDAC2	AIF1L	AND	0.142478412361763
hsa-mir-143	EP300	AIF1L	RF1*~RF2	0.147513227513227
hsa-mir-143	STAT1	AIF1L	RF1*~RF2	0.125346993936738
hsa-mir-143	SPI1	AIF1L	RF1*~RF2	0.127211383238781
hsa-mir-143	JUND	AIF1L	RF1*~RF2	0.147255969836615
hsa-mir-143	RAD21	AIF1L	AND	0.123444890673806
hsa-mir-143	NFE2	AIF1L	AND	0.145757298198643
hsa-mir-143	SMC3	AIF1L	AND	0.166985559003126
hsa-mir-143	HMGN3	AIF1L	AND	0.134603773584906
hsa-mir-143	ZBTB33	AIF1L	RF1*~RF2	0.120202312900082
hsa-mir-143	BCL3	AIF1L	RF1*~RF2	0.14180177500124
hsa-mir-143	USF2	AIF1L	RF1*~RF2	0.157805693016961
hsa-mir-143	SRF	AIF1L	RF1*~RF2	0.118066482104802
hsa-mir-143	ETS1	AIF1L	RF1*~RF2	0.142499776646118
hsa-mir-143	ZBTB7A	AIF1L	RF1*~RF2	0.155114073773476
hsa-mir-143	BRF2	AIF1L	AND	0.131834473769958
hsa-mir-143	GATA2	AIF1L	AND	0.140555555555556
hsa-mir-328	ATF3	AIF1L	RF2	0.104075401566441
hsa-mir-328	GTF2F1	AIF1L	RF2	0.108296641629975
hsa-mir-328	BDP1	AIF1L	AND	0.10312955875857
hsa-mir-328	EP300	AIF1L	~RF2	0.112242420973136
hsa-mir-328	SPI1	AIF1L	~RF2	0.118663284522849
hsa-mir-328	JUND	AIF1L	NOR	0.103831939383595
hsa-mir-328	RAD21	AIF1L	RF1*~RF2	0.117614613412933
hsa-mir-328	SMC3	AIF1L	AND	0.136025878883022
hsa-mir-328	BCL3	AIF1L	RF1*~RF2	0.112533422459893
hsa-mir-328	XRCC4	AIF1L	RF1*~RF2	0.118765432098765
hsa-mir-328	GATA2	AIF1L	AND	0.135187978325233
hsa-mir-141	MAFK	AIF1L	NOR	0.138310302783987
hsa-mir-141	BRF1	AIF1L	~RF1	0.139993301395793
hsa-mir-141	BDP1	AIF1L	~RF1	0.122637362637363
hsa-mir-141	HDAC2	AIF1L	~RF1*RF2	0.136591036414566
hsa-mir-141	EP300	AIF1L	~RF1	0.12120232708468
hsa-mir-141	STAT1	AIF1L	NOR	0.133538777606574
hsa-mir-141	SPI1	AIF1L	NAND	0.128022759601707
hsa-mir-141	RAD21	AIF1L	~RF1	0.136954732510288
hsa-mir-141	NFE2	AIF1L	~RF1*RF2	0.13768427789548
hsa-mir-141	CTCFL	AIF1L	~RF1	0.139416216216216
hsa-mir-141	SMC3	AIF1L	~RF1*RF2	0.14702380952381
hsa-mir-141	HMGN3	AIF1L	~RF1	0.125132209042774
hsa-mir-141	ZBTB33	AIF1L	NOR	0.13936765632529
hsa-mir-141	BCL3	AIF1L	NOR	0.159890260631001
hsa-mir-141	USF2	AIF1L	NOR	0.127003726324609
hsa-mir-141	SIX5	AIF1L	~RF1	0.130551365845483
hsa-mir-141	XRCC4	AIF1L	~RF1	0.121670950658631
hsa-mir-141	SRF	AIF1L	~RF1	0.127733115349214
hsa-mir-141	ETS1	AIF1L	NOR	0.157865655128813
hsa-mir-141	ZBTB7A	AIF1L	~RF1	0.124976466693067
hsa-mir-141	BRF2	AIF1L	~RF1	0.123370847352748
hsa-mir-149	FOSL1	AIF1L	~RF1*RF2	0.12565987933635
hsa-mir-149	GTF2F1	AIF1L	RF2	0.110358540980551
hsa-mir-149	BDP1	AIF1L	NOR	0.1094663944377
hsa-mir-149	HDAC2	AIF1L	~RF1*RF2	0.121258314855876
hsa-mir-149	EP300	AIF1L	NOR	0.145730933882987
hsa-mir-149	SPI1	AIF1L	~RF2	0.121710526315789
hsa-mir-149	JUND	AIF1L	NOR	0.112349840117535
hsa-mir-149	HMGN3	AIF1L	XNOR	0.107926726866385
hsa-mir-149	BCL3	AIF1L	NOR	0.123077644411103
hsa-mir-149	USF2	AIF1L	NOR	0.123792879388766
hsa-mir-149	XRCC4	AIF1L	NOR	0.102594998562805
hsa-mir-149	ETS1	AIF1L	NOR	0.113731377318334
hsa-mir-149	ZBTB7A	AIF1L	NOR	0.116803278688525
hsa-mir-149	BRF2	AIF1L	~RF1*RF2	0.109562944231821
hsa-mir-149	GATA2	AIF1L	AND	0.103246622302884
hsa-mir-29b-1	MAFK	AIF1L	AND	0.105461393596987
hsa-mir-29b-1	ATF3	AIF1L	RF2	0.107065815540392
hsa-mir-29b-1	GTF2F1	AIF1L	AND	0.124093312023605
hsa-mir-29b-1	HDAC2	AIF1L	AND	0.120320383896122
hsa-mir-29b-1	STAT1	AIF1L	~RF1*RF2	0.112030015439106
hsa-mir-29b-1	SPI1	AIF1L	~RF2	0.118329730344749
hsa-mir-29b-1	JUND	AIF1L	RF1*~RF2	0.112348668280872
hsa-mir-29b-1	SMC3	AIF1L	AND	0.15195047540061
hsa-mir-29b-1	HMGN3	AIF1L	AND	0.104214268563772
hsa-mir-29b-1	BCL3	AIF1L	RF1*~RF2	0.127837408701175
hsa-mir-29b-1	USF2	AIF1L	RF1*~RF2	0.128934777134223
hsa-mir-29b-1	SIX5	AIF1L	AND	0.109893304648661
hsa-mir-29b-1	XRCC4	AIF1L	RF1*~RF2	0.116478797638218
hsa-mir-29b-1	ETS1	AIF1L	RF1*~RF2	0.111634349030471
hsa-mir-29b-1	BRF2	AIF1L	AND	0.118412200044853
hsa-mir-590	ATF3	AIF1L	~RF1*RF2	0.11737660581474
hsa-mir-590	FOSL1	AIF1L	~RF1*RF2	0.146963130013977
hsa-mir-590	GTF2F1	AIF1L	~RF1*RF2	0.132419077230581
hsa-mir-590	BDP1	AIF1L	~RF1*RF2	0.113454545454545
hsa-mir-590	HDAC2	AIF1L	~RF1*RF2	0.111417004048583
hsa-mir-590	EP300	AIF1L	NOR	0.144082253676979
hsa-mir-590	STAT1	AIF1L	NOR	0.119353339692323
hsa-mir-590	SPI1	AIF1L	NOR	0.11519271573157
hsa-mir-590	JUND	AIF1L	~RF1	0.0977481089750536
hsa-mir-590	RAD21	AIF1L	NOR	0.11141060197664
hsa-mir-590	NFE2	AIF1L	~RF1*RF2	0.161518550474547
hsa-mir-590	CTCFL	AIF1L	~RF1*RF2	0.10259383631693
hsa-mir-590	ZBTB33	AIF1L	NOR	0.124387254901961
hsa-mir-590	BCL3	AIF1L	NOR	0.13715625
hsa-mir-590	USF2	AIF1L	NOR	0.124878048780488
hsa-mir-590	SIX5	AIF1L	~RF1*RF2	0.132034406565657
hsa-mir-590	XRCC4	AIF1L	NOR	0.116328667261235
hsa-mir-590	ETS1	AIF1L	NOR	0.117469251615593
hsa-mir-590	ZBTB7A	AIF1L	NOR	0.124885171396799
hsa-mir-590	BRF2	AIF1L	NOR	0.100612587596274
hsa-mir-590	GATA2	AIF1L	~RF1*RF2	0.15063433793419
hsa-mir-328	ATF3	AIF1L	RF2	0.104075401566441
hsa-mir-328	GTF2F1	AIF1L	RF2	0.108296641629975
hsa-mir-328	BDP1	AIF1L	AND	0.10312955875857
hsa-mir-328	EP300	AIF1L	~RF2	0.112242420973136
hsa-mir-328	SPI1	AIF1L	~RF2	0.118663284522849
hsa-mir-328	JUND	AIF1L	NOR	0.103831939383595
hsa-mir-328	RAD21	AIF1L	RF1*~RF2	0.117614613412933
hsa-mir-328	SMC3	AIF1L	AND	0.136025878883022
hsa-mir-328	BCL3	AIF1L	RF1*~RF2	0.112533422459893
hsa-mir-328	XRCC4	AIF1L	RF1*~RF2	0.118765432098765
hsa-mir-328	GATA2	AIF1L	AND	0.135187978325233
hsa-mir-1231	MAFK	AIF1L	AND	0.162131519274376
hsa-mir-1231	BRF1	AIF1L	AND	0.158991228070175
hsa-mir-1231	FOSL1	AIF1L	AND	0.172248803827751
hsa-mir-1231	BDP1	AIF1L	RF1*~RF2	0.164778955060285
hsa-mir-1231	HDAC2	AIF1L	RF1*~RF2	0.168886198547216
hsa-mir-1231	STAT1	AIF1L	RF1*~RF2	0.166157372039725
hsa-mir-1231	JUND	AIF1L	AND	0.15894414863487
hsa-mir-1231	NFE2	AIF1L	RF1*~RF2	0.17265625
hsa-mir-1231	XRCC4	AIF1L	RF1*~RF2	0.153846153846154
hsa-mir-1231	ZBTB7A	AIF1L	AND	0.15907029478458
hsa-mir-185	MAFK	AIF1L	NOR	0.137909125914517
hsa-mir-185	ATF3	AIF1L	~RF1*RF2	0.121442125237192
hsa-mir-185	BRF1	AIF1L	~RF1*RF2	0.114406241297689
hsa-mir-185	FOSL1	AIF1L	~RF1*RF2	0.154145215596828
hsa-mir-185	BDP1	AIF1L	~RF1*RF2	0.127441922516807
hsa-mir-185	HDAC2	AIF1L	~RF1	0.12192118226601
hsa-mir-185	SPI1	AIF1L	NOR	0.122449924265997
hsa-mir-185	JUND	AIF1L	NOR	0.124049863180298
hsa-mir-185	RAD21	AIF1L	~RF1*RF2	0.135230820695807
hsa-mir-185	NFE2	AIF1L	~RF1*RF2	0.138916716756829
hsa-mir-185	CTCFL	AIF1L	~RF1	0.122618830429824
hsa-mir-185	SMC3	AIF1L	~RF1*RF2	0.15084492518782
hsa-mir-185	ZBTB33	AIF1L	~RF1	0.120129527415615
hsa-mir-185	BCL3	AIF1L	NOR	0.155616259772116
hsa-mir-185	USF2	AIF1L	NOR	0.129736638883711
hsa-mir-185	ETS1	AIF1L	NOR	0.13526037002516
hsa-mir-185	ZBTB7A	AIF1L	NOR	0.131582316770644
hsa-mir-185	BRF2	AIF1L	~RF1	0.112611717974181
hsa-mir-185	GATA2	AIF1L	~RF1	0.112420741432295
hsa-mir-21	ATF3	AIF1L	~RF1*RF2	0.111058767552594
hsa-mir-21	GTF2F1	AIF1L	~RF1*RF2	0.142661179698217
hsa-mir-21	BDP1	AIF1L	NOR	0.119663951234691
hsa-mir-21	EP300	AIF1L	NOR	0.115641172244946
hsa-mir-21	STAT1	AIF1L	T=0	0.113033953997809
hsa-mir-21	JUND	AIF1L	NOR	0.120903790087464
hsa-mir-21	CTCFL	AIF1L	NOR	0.108930386178862
hsa-mir-21	HMGN3	AIF1L	NOR	0.101683222437939
hsa-mir-21	ZBTB33	AIF1L	NOR	0.111093192854199
hsa-mir-21	BCL3	AIF1L	XOR	0.11323802779499
hsa-mir-21	USF2	AIF1L	NOR	0.120301832554797
hsa-mir-21	XRCC4	AIF1L	RF1*~RF2	0.0988662954893892
hsa-mir-21	SRF	AIF1L	NOR	0.112885375494071
hsa-mir-21	ETS1	AIF1L	NOR	0.112063724976418
hsa-mir-21	ZBTB7A	AIF1L	NOR	0.120356496997404
hsa-mir-21	BRF2	AIF1L	~RF1*RF2	0.105916321500267
hsa-mir-1237	ATF3	AIF1L	~RF1*RF2	0.156901470265526
hsa-mir-1237	FOSL1	AIF1L	T=0	0.138640312553356
hsa-mir-1237	GTF2F1	AIF1L	RF2	0.126907358280265
hsa-mir-1237	BDP1	AIF1L	T=0	0.126794258373206
hsa-mir-1237	EP300	AIF1L	NOR	0.154469198989747
hsa-mir-1237	STAT1	AIF1L	T=0	0.139821232023416
hsa-mir-1237	JUND	AIF1L	NOR	0.130084470435348
hsa-mir-1237	SMC3	AIF1L	~RF1*RF2	0.147222222222222
hsa-mir-1237	ZBTB7A	AIF1L	NOR	0.126872628726287
hsa-mir-193b	MAFK	AIF1L	AND	0.105881282351871
hsa-mir-193b	BRF1	AIF1L	RF1*~RF2	0.118924789573717
hsa-mir-193b	FOSL1	AIF1L	AND	0.165760869565217
hsa-mir-193b	EP300	AIF1L	~RF2	0.104
hsa-mir-193b	STAT1	AIF1L	RF1*~RF2	0.134723336006415
hsa-mir-193b	SPI1	AIF1L	~RF2	0.10832369385001
hsa-mir-193b	JUND	AIF1L	RF1*~RF2	0.101016971393579
hsa-mir-193b	RAD21	AIF1L	AND	0.103795959193302
hsa-mir-193b	NFE2	AIF1L	RF1	0.101999420457838
hsa-mir-193b	CTCFL	AIF1L	RF1*~RF2	0.111289908555688
hsa-mir-193b	HMGN3	AIF1L	RF1*~RF2	0.118122453535748
hsa-mir-193b	ZBTB33	AIF1L	RF1*~RF2	0.13003194273399
hsa-mir-193b	BCL3	AIF1L	RF1*~RF2	0.11624597207304
hsa-mir-193b	SIX5	AIF1L	AND	0.161572606214331
hsa-mir-193b	XRCC4	AIF1L	RF1*~RF2	0.108703974885386
hsa-mir-193b	SRF	AIF1L	RF1*~RF2	0.131884057971014
hsa-mir-193b	ETS1	AIF1L	RF1*~RF2	0.16983016983017
hsa-mir-193b	ZBTB7A	AIF1L	RF1*~RF2	0.109711219013545
hsa-mir-193b	BRF2	AIF1L	AND	0.129930703624733
hsa-mir-1207	MAFK	AIF1L	~RF1	0.120330128947009
hsa-mir-1207	ATF3	AIF1L	~RF1+RF2	0.118203309692671
hsa-mir-1207	BRF1	AIF1L	~RF1	0.158703637400379
hsa-mir-1207	GTF2F1	AIF1L	~RF1*RF2	0.172443759233314
hsa-mir-1207	BDP1	AIF1L	~RF1	0.134662620800736
hsa-mir-1207	HDAC2	AIF1L	~RF1	0.125593817428653
hsa-mir-1207	EP300	AIF1L	NOR	0.156268230768018
hsa-mir-1207	STAT1	AIF1L	~RF1	0.14017914858251
hsa-mir-1207	SPI1	AIF1L	NOR	0.114319788738393
hsa-mir-1207	JUND	AIF1L	NOR	0.153202024647887
hsa-mir-1207	RAD21	AIF1L	~RF1	0.120512746290541
hsa-mir-1207	NFE2	AIF1L	~RF1*RF2	0.153054993370089
hsa-mir-1207	CTCFL	AIF1L	~RF1*RF2	0.121776949363156
hsa-mir-1207	SMC3	AIF1L	~RF1	0.1293024103008
hsa-mir-1207	HMGN3	AIF1L	~RF1	0.120930251158215
hsa-mir-1207	ZBTB33	AIF1L	~RF1	0.123105061376666
hsa-mir-1207	BCL3	AIF1L	~RF1	0.123277450470147
hsa-mir-1207	SIX5	AIF1L	~RF1*RF2	0.15112861544877
hsa-mir-1207	XRCC4	AIF1L	~RF1	0.120733478576616
hsa-mir-1207	SRF	AIF1L	NOR	0.140155478590417
hsa-mir-1207	ETS1	AIF1L	NOR	0.15309201436861
hsa-mir-1207	ZBTB7A	AIF1L	NOR	0.161814764009551
hsa-mir-1207	BRF2	AIF1L	~RF1	0.12067734115801
hsa-mir-1207	GATA2	AIF1L	~RF1*RF2	0.130332378367536
hsa-mir-7-3	ATF3	AIF1L	RF2	0.106548279689234
hsa-mir-7-3	GTF2F1	AIF1L	~RF1*RF2	0.110116510372265
hsa-mir-7-3	JUND	AIF1L	RF1*~RF2	0.108169950172096
hsa-mir-7-3	SMC3	AIF1L	~RF1*RF2	0.126027397260274
hsa-mir-7-3	HMGN3	AIF1L	AND	0.109192565247253
hsa-mir-7-3	ZBTB33	AIF1L	AND	0.116321256891987
hsa-mir-7-3	USF2	AIF1L	~RF2	0.11206275514288
hsa-mir-7-3	SIX5	AIF1L	AND	0.107834194790717
hsa-mir-7-3	XRCC4	AIF1L	RF1*~RF2	0.103034280172582
hsa-mir-7-3	GATA2	AIF1L	AND	0.116422272612749
hsa-mir-1910	ATF3	AIF1L	~RF1*RF2	0.138039215686275
hsa-mir-1910	BRF1	AIF1L	NOR	0.15289648622982
hsa-mir-1910	FOSL1	AIF1L	~RF1*RF2	0.125771383467279
hsa-mir-1910	GTF2F1	AIF1L	~RF1*RF2	0.193481024195214
hsa-mir-1910	BDP1	AIF1L	NOR	0.105277336660617
hsa-mir-1910	HDAC2	AIF1L	~RF1*RF2	0.111649044364223
hsa-mir-1910	EP300	AIF1L	NOR	0.131974746109588
hsa-mir-1910	STAT1	AIF1L	NOR	0.111765648416072
hsa-mir-1910	SPI1	AIF1L	~RF2	0.111624277976472
hsa-mir-1910	JUND	AIF1L	NOR	0.118857142857143
hsa-mir-1910	RAD21	AIF1L	~RF1*RF2	0.118290051024054
hsa-mir-1910	NFE2	AIF1L	~RF1*RF2	0.131375424069921
hsa-mir-1910	CTCFL	AIF1L	~RF1*RF2	0.113891285591027
hsa-mir-1910	SMC3	AIF1L	~RF1*RF2	0.132451486807204
hsa-mir-1910	HMGN3	AIF1L	NOR	0.105607488473426
hsa-mir-1910	ZBTB33	AIF1L	NOR	0.135787823287823
hsa-mir-1910	BCL3	AIF1L	NOR	0.122377622377622
hsa-mir-1910	USF2	AIF1L	~RF2	0.106630642800856
hsa-mir-1910	SIX5	AIF1L	~RF1*RF2	0.121845524534104
hsa-mir-1910	XRCC4	AIF1L	NOR	0.0976771325368158
hsa-mir-1910	SRF	AIF1L	NOR	0.116580438531658
hsa-mir-1910	ZBTB7A	AIF1L	NOR	0.109243697478992
hsa-mir-1910	GATA2	AIF1L	~RF1*RF2	0.100588200529412
hsa-mir-29a	NFYB	AIMP2	OR	0.124525267645378
hsa-mir-29a	MYC	AIMP2	RF2	0.163752136752137
hsa-mir-29a	MAX	AIMP2	RF1+~RF2	0.154515415884185
hsa-mir-193b	NFYB	AIMP2	~RF1+RF2	0.127065260993832
hsa-mir-193b	MYC	AIMP2	RF2	0.175716739331484
hsa-mir-193a	NFYB	AIMP2	OR	0.127682002512657
hsa-mir-193a	MYC	AIMP2	~RF1+RF2	0.16960087479497
hsa-mir-223	NFYA	AIMP2	RF1+~RF2	0.141570141570142
hsa-mir-223	NFYB	AIMP2	OR	0.142151033149993
hsa-mir-223	MYC	AIMP2	RF2	0.170243402652784
hsa-mir-223	MAX	AIMP2	RF1+~RF2	0.124938070765704
hsa-mir-345	NFYA	AIMP2	RF1	0.137760154678068
hsa-mir-345	NFYB	AIMP2	OR	0.178530153484184
hsa-mir-345	MYC	AIMP2	OR	0.223636013109697
hsa-mir-345	MAX	AIMP2	RF1	0.135690874590305
hsa-mir-1322	MYC	AIMP2	RF2	0.162736187514949
hsa-mir-1285-2	E2F6	AK2	T=0	0.265812063987993
hsa-mir-93	E2F6	AK2	T=0	0.309135115456626
hsa-mir-1236	SP1	AK2	T=0	0.160841592766475
hsa-mir-1236	NFYB	AK2	RF1*~RF2	0.190210692002807
hsa-mir-1236	MAX	AK2	RF1*~RF2	0.270809779536461
hsa-mir-1236	NFYA	AK2	AND	0.191930499344604
hsa-mir-148a	E2F6	AK2	T=0	0.290518507901243
hsa-mir-301b	CHD2	AKAP1	RF1+~RF2	0.120277181983171
hsa-mir-199b	CHD2	AKAP1	~RF2	0.110912771439087
hsa-mir-454	CHD2	AKAP1	~RF2	0.110510510510511
hsa-mir-130b	CHD2	AKAP1	RF1+~RF2	0.147250341997264
hsa-mir-301a	CHD2	AKAP1	RF1	0.112206673707701
hsa-mir-152	CHD2	AKAP1	~RF2	0.109020431236372
hsa-mir-19a	CHD2	AKAP1	RF1*~RF2	0.117676333529385
hsa-mir-148b	CHD2	AKAP1	NAND	0.114534702769997
hsa-let-7b	NFYB	AKAP8	RF1+~RF2	0.15715672087492
hsa-mir-146b	NFYB	AKAP8	NAND	0.122772477156848
hsa-mir-548b	NFYB	AKAP8	~RF2	0.11966619430011
hsa-mir-146a	NFYB	AKAP8	~RF2	0.122625573686894
hsa-let-7a-3	NFYB	AKAP8	RF1+~RF2	0.146786425750533
hsa-mir-590	NFYB	AKAP8	RF1+~RF2	0.127668898356665
hsa-mir-193a	NFYB	AKAP8	NAND	0.163654910447131
hsa-let-7g	NFYB	AKAP8	RF1+~RF2	0.154309632278717
hsa-mir-135b	MYC	AKR1A1	~RF1+RF2	0.0929908906882591
hsa-mir-135b	MAX	AKR1A1	~RF2	0.0948472892776457
hsa-mir-135b	MYC	AKR1A1	~RF1+RF2	0.0929908906882591
hsa-mir-135b	MAX	AKR1A1	~RF2	0.0948472892776457
hsa-mir-940	E2F6	AKR7A2	T=0	0.315384615384615
hsa-mir-542	E2F6	AKR7A2	T=0	0.290718671000361
hsa-mir-27a	E2F6	AKR7A2	T=0	0.269594594594595
hsa-let-7d	MAX	AKT1S1	RF1+~RF2	0.100797562155089
hsa-let-7d	THAP1	AKT1S1	OR	0.135248173343411
hsa-let-7d	IRF1	AKT1S1	RF1+~RF2	0.0951393983859134
hsa-mir-219-2	YY1	ALG12	NAND	0.285430627947381
hsa-mir-17	E2F6	ALG8	RF2	0.181168819808404
hsa-mir-17	NRF1	ALG8	OR	0.14622641509434
hsa-mir-374a	GTF2B	AMD1	RF2	0.212228249045052
hsa-mir-186	GTF2B	AMD1	RF2	0.188825849203208
hsa-mir-132	GTF2B	AMD1	RF2	0.195769505354411
hsa-mir-212	GTF2B	AMD1	RF2	0.212327117327117
hsa-mir-491	GTF2B	AMD1	RF2	0.18043253337371
hsa-mir-183	GTF2B	AMD1	OR	0.184330578512397
hsa-mir-324	USF2	AMDHD2	RF2	0.0968855890550371
hsa-mir-330	MYC	AMPD2	XOR	0.116215477167077
hsa-mir-330	MYC	AMPD2	XOR	0.116215477167077
hsa-mir-330	MYC	AMPD2	XOR	0.116215477167077
hsa-mir-186	MYC	ANAPC10	OR	0.28115237764665
hsa-mir-148b	RAD21	ANAPC2	NAND	0.178744044842751
hsa-mir-148b	SRF	ANAPC2	~RF1+RF2	0.117578499931441
hsa-mir-148a	RAD21	ANAPC2	NAND	0.161774770470423
hsa-mir-152	RAD21	ANAPC2	NAND	0.188044721537545
hsa-mir-152	ATF3	ANAPC2	NAND	0.129847238542891
hsa-mir-185	USF1	ANAPC5	NOR	0.108567772125453
hsa-mir-185	NFYA	ANAPC5	~RF1+RF2	0.109023570862808
hsa-mir-301a	YY1	ANGEL2	NAND	0.0913617886178862
hsa-mir-301a	NRF1	ANGEL2	RF2	0.144253859348199
hsa-mir-616	YY1	ANGEL2	NAND	0.0944715404484399
hsa-mir-616	NRF1	ANGEL2	RF2	0.149236815014254
hsa-mir-616	THAP1	ANGEL2	XOR	0.134453781512605
hsa-mir-545	YY1	ANGEL2	~RF2	0.082272107744818
hsa-mir-545	NRF1	ANGEL2	RF2	0.146459991621282
hsa-mir-545	THAP1	ANGEL2	RF1	0.116543209876543
hsa-mir-29a	YY1	ANGEL2	RF1+~RF2	0.0875627365200354
hsa-mir-29a	NRF1	ANGEL2	RF2	0.142123601687145
hsa-mir-330	YY1	ANGEL2	NAND	0.0892430142788823
hsa-mir-330	NRF1	ANGEL2	RF2	0.146616541353383
hsa-mir-144	YY1	ANGEL2	NAND	0.124521355028062
hsa-mir-144	NRF1	ANGEL2	RF2	0.139876616619593
hsa-mir-144	THAP1	ANGEL2	XOR	0.157943067033976
hsa-mir-106b	YY1	ANGEL2	~RF2	0.08327969348659
hsa-mir-106b	NRF1	ANGEL2	RF2	0.155083302480563
hsa-mir-24-2	NRF1	ANGEL2	RF2	0.146556582045544
hsa-mir-24-2	THAP1	ANGEL2	~RF1	0.12325368847108
hsa-mir-93	NRF1	ANGEL2	RF2	0.146509971509972
hsa-mir-548c	NRF1	ANGEL2	RF2	0.150865916015599
hsa-mir-548c	THAP1	ANGEL2	XNOR	0.128182408884163
hsa-mir-192	NRF1	ANGEL2	RF2	0.136790330338717
hsa-mir-548b	YY1	ANGEL2	~RF1	0.0920595238095238
hsa-mir-548b	NRF1	ANGEL2	RF2	0.140624271883662
hsa-mir-548b	THAP1	ANGEL2	XOR	0.141447774078185
hsa-mir-142	YY1	ANGEL2	RF1	0.108494046788058
hsa-mir-142	NRF1	ANGEL2	RF2	0.138327980411486
hsa-mir-142	THAP1	ANGEL2	XNOR	0.154091939806226
hsa-mir-301b	YY1	ANGEL2	NAND	0.103347594819611
hsa-mir-301b	THAP1	ANGEL2	~RF1	0.135548442818676
hsa-mir-22	YY1	ANGEL2	~RF1	0.0993058391180073
hsa-mir-22	NRF1	ANGEL2	RF2	0.130439377976891
hsa-mir-20a	YY1	ANGEL2	RF1+~RF2	0.0887327608639084
hsa-mir-20a	NRF1	ANGEL2	RF2	0.144535421858313
hsa-mir-20a	THAP1	ANGEL2	XNOR	0.124181530819598
hsa-mir-454	YY1	ANGEL2	XOR	0.119966505458432
hsa-mir-454	NRF1	ANGEL2	RF2	0.137817883511075
hsa-mir-429	YY1	ANGEL2	~RF2	0.0830314009661836
hsa-mir-429	NRF1	ANGEL2	RF2	0.141496598639456
hsa-mir-200b	YY1	ANGEL2	RF1*~RF2	0.0867833089176963
hsa-mir-200b	NRF1	ANGEL2	RF2	0.142710302772082
hsa-mir-338	YY1	ANGEL2	RF1+~RF2	0.105011198208287
hsa-mir-338	NRF1	ANGEL2	RF2	0.145451131010099
hsa-mir-338	THAP1	ANGEL2	XNOR	0.131825037707391
hsa-mir-30b	YY1	ANGEL2	RF1	0.116278640059128
hsa-mir-30b	NRF1	ANGEL2	RF2	0.147437161703153
hsa-mir-30b	THAP1	ANGEL2	XNOR	0.153198275647255
hsa-mir-141	YY1	ANGEL2	RF1+~RF2	0.10589776425822
hsa-mir-141	NRF1	ANGEL2	RF2	0.146771771771772
hsa-mir-200a	YY1	ANGEL2	XNOR	0.126079268292683
hsa-mir-200a	NRF1	ANGEL2	RF2	0.14004884004884
hsa-mir-200c	YY1	ANGEL2	NOR	0.0898834109915153
hsa-mir-200c	NRF1	ANGEL2	RF2	0.14145002007226
hsa-mir-152	YY1	ANGEL2	~RF1	0.123550724637681
hsa-mir-152	NRF1	ANGEL2	RF2	0.137814917543222
hsa-mir-17	YY1	ANGEL2	RF1+~RF2	0.0915119363395225
hsa-mir-17	NRF1	ANGEL2	RF2	0.144564751286449
hsa-mir-17	THAP1	ANGEL2	XNOR	0.121747815230961
hsa-mir-130b	NRF1	ANGEL2	RF2	0.14975631369074
hsa-mir-130b	THAP1	ANGEL2	~RF1	0.117994100294985
hsa-mir-590	YY1	ANGEL2	NAND	0.0924607307586031
hsa-mir-590	NRF1	ANGEL2	RF2	0.137232985593641
hsa-mir-374a	YY1	ANGEL2	RF1	0.0891613452532992
hsa-mir-374a	NRF1	ANGEL2	RF2	0.13203581871345
hsa-mir-148a	YY1	ANGEL2	NAND	0.108878599542874
hsa-mir-148a	NRF1	ANGEL2	RF2	0.139488320355951
hsa-mir-27a	TAL1	ANK1	~RF1*RF2	0.272800571612117
hsa-mir-107	TAL1	ANK1	~RF1*RF2	0.314358440356358
hsa-mir-27b	TAL1	ANK1	AND	0.356901544401544
hsa-mir-10a	TAL1	ANK1	AND	0.318884333249658
hsa-mir-107	TAL1	ANK1	~RF1*RF2	0.314358440356358
hsa-mir-135b	TAL1	ANK1	AND	0.361773538244127
hsa-mir-326	TAL1	ANK1	~RF1*RF2	0.359226270805218
hsa-mir-548c	REST	ANK1	NOR	0.22593832309043
hsa-mir-548c	HMGN3	ANK1	~RF1*RF2	0.318008769842619
hsa-mir-548c	TAL1	ANK1	~RF1*RF2	0.356200711843115
hsa-mir-548c	ZBTB7A	ANK1	~RF1*RF2	0.274602448813697
hsa-mir-107	TAL1	ANK1	~RF1*RF2	0.314358440356358
hsa-mir-1284	TAL1	ANK1	~RF1*RF2	0.322267962291679
hsa-mir-107	TAL1	ANK1	~RF1*RF2	0.314358440356358
hsa-mir-27a	TAL1	ANK1	~RF1*RF2	0.272800571612117
hsa-mir-30c-1	TAL1	ANK1	AND	0.303650834403081
hsa-mir-326	TAL1	ANK1	~RF1*RF2	0.359226270805218
hsa-mir-10a	TAL1	ANK1	AND	0.318884333249658
hsa-mir-191	TAL1	ANK1	~RF1*RF2	0.258814102564103
hsa-mir-27b	TAL1	ANK1	AND	0.356901544401544
hsa-mir-92a-1	TAL1	ANK1	~RF1*RF2	0.296895617751233
hsa-mir-181d	IRF1	ANKMY2	RF1+~RF2	0.176860722181282
hsa-mir-181c	IRF1	ANKMY2	RF1+~RF2	0.15572192513369
hsa-mir-548e	NFYA	ANKRD11	RF2	0.157908666320706
hsa-mir-142	NFYA	ANKRD11	RF2	0.156793404700381
hsa-mir-101-2	NFYA	ANKRD11	RF2	0.139513268925034
hsa-mir-93	NFYA	ANKRD11	RF2	0.151495442816567
hsa-mir-144	NFYA	ANKRD11	RF2	0.150015573089701
hsa-mir-19a	NFYA	ANKRD11	RF2	0.140716426430712
hsa-mir-26b	NFYA	ANKRD11	RF2	0.145188673201358
hsa-mir-107	NFYA	ANKRD11	RF2	0.143448034275552
hsa-mir-202	NFYA	ANKRD11	RF2	0.145066666666667
hsa-mir-20a	NFYA	ANKRD11	RF2	0.145457503980016
hsa-mir-590	NFYA	ANKRD11	RF2	0.145719673161534
hsa-mir-143	NFYA	ANKRD11	RF2	0.150168085258565
hsa-mir-26a-2	NFYA	ANKRD11	RF2	0.142200120260673
hsa-mir-17	NFYA	ANKRD11	RF2	0.144401611189364
hsa-mir-149	NFYA	ANKRD11	RF2	0.147048509643483
hsa-mir-181c	USF1	ANKRD12	~RF1*RF2	0.117682317682318
hsa-mir-146a	USF1	ANKRD12	NOR	0.115220447036351
hsa-mir-16-1	MAX	ANKRD12	RF1	0.145038087733123
hsa-mir-16-1	USF1	ANKRD12	RF1	0.145854197539533
hsa-mir-181b-2	MAX	ANKRD12	NOR	0.117355623100304
hsa-mir-181b-2	USF1	ANKRD12	NOR	0.111074380165289
hsa-mir-454	MAX	ANKRD12	NOR	0.116980229591837
hsa-mir-143	MAX	ANKRD12	NOR	0.126941971396476
hsa-mir-224	MAX	ANKRD12	RF1*~RF2	0.115344751866491
hsa-mir-224	USF1	ANKRD12	AND	0.11870862933522
hsa-mir-10a	USF1	ANKRD12	AND	0.132085020242915
hsa-mir-338	USF1	ANKRD12	RF1*~RF2	0.123879011833613
hsa-mir-92b	MAX	ANKRD12	NOR	0.114528101802757
hsa-mir-27a	MAX	ANKRD12	RF1	0.126459157281075
hsa-mir-27a	USF1	ANKRD12	RF1	0.132806324110672
hsa-mir-561	MAX	ANKRD12	T=0	0.148576097105509
hsa-mir-561	USF1	ANKRD12	T=0	0.147769252628588
hsa-mir-429	MAX	ANKRD12	RF1*~RF2	0.122034089425394
hsa-mir-22	MAX	ANKRD12	RF1*~RF2	0.122526456796496
hsa-mir-22	USF1	ANKRD12	AND	0.121246246246246
hsa-mir-493	MAX	ANKRD12	T=0	0.112949039264829
hsa-mir-16-2	MAX	ANKRD12	RF1*~RF2	0.114922758401019
hsa-mir-16-2	USF1	ANKRD12	AND	0.113096315449257
hsa-mir-195	MAX	ANKRD12	NOR	0.131529621063868
hsa-mir-590	SPI1	ANKRD13A	NAND	0.0824007010195325
hsa-mir-425	SPI1	ANKRD13A	NAND	0.0868983957219251
hsa-mir-10a	SPI1	ANKRD13A	RF1+~RF2	0.104186320754717
hsa-mir-30c-1	SPI1	ANKRD13A	NAND	0.102846648301194
hsa-mir-148b	SPI1	ANKRD13A	NAND	0.0882475083056478
hsa-mir-152	SPI1	ANKRD13A	RF1+~RF2	0.136646332391013
hsa-mir-219-2	SPI1	ANKRD13A	RF1+~RF2	0.0948634698634699
hsa-mir-186	SPI1	ANKRD13A	NAND	0.104360544217687
hsa-mir-193a	SPI1	ANKRD13A	RF1+~RF2	0.122170534688316
hsa-mir-148a	SPI1	ANKRD13A	RF1+~RF2	0.0997604252451898
hsa-mir-30b	SPI1	ANKRD13A	XOR	0.091357134270946
hsa-mir-33a	SPI1	ANKRD13A	RF1+~RF2	0.0999091544374563
hsa-mir-320a	SPI1	ANKRD13A	NAND	0.123549419767907
hsa-mir-22	SPI1	ANKRD13A	RF1+~RF2	0.12353103717309
hsa-mir-330	IRF1	ANKRD16	RF1+~RF2	0.118981618269521
hsa-mir-197	IRF1	ANKRD16	NAND	0.11747208249243
hsa-mir-186	GABPA	ANKRD32	OR	0.160347210454969
hsa-mir-590	GABPA	ANKRD32	OR	0.177534246575342
hsa-mir-589	GABPA	ANKRD32	OR	0.196892210857592
hsa-mir-561	CEBPB	ANLN	NAND	0.229591836734694
hsa-mir-23b	NFYB	ANP32A	RF2	0.181079083518108
hsa-mir-23b	FOS	ANP32A	OR	0.122641016258038
hsa-mir-132	NFYB	ANP32A	RF2	0.185836858596062
hsa-mir-132	FOS	ANP32A	OR	0.114829284864957
hsa-mir-23a	NFYB	ANP32A	RF2	0.19848989636872
hsa-mir-23a	FOS	ANP32A	RF2	0.108644307982995
hsa-mir-212	NFYB	ANP32A	RF2	0.172348484848485
hsa-mir-212	FOS	ANP32A	~RF1+RF2	0.128152468578001
hsa-mir-613	ZBTB7A	ANP32B	NAND	0.183059738615294
hsa-mir-613	MYC	ANP32B	~RF1+RF2	0.151537869062901
hsa-mir-613	MAX	ANP32B	~RF1+RF2	0.220483770550125
hsa-mir-548c	ZBTB7A	ANP32B	NAND	0.183059738615294
hsa-mir-548c	MYC	ANP32B	~RF1+RF2	0.151537869062901
hsa-mir-548c	MAX	ANP32B	~RF1+RF2	0.220483770550125
hsa-mir-27b	ZBTB7A	ANP32B	NAND	0.110343150115877
hsa-mir-27b	MYC	ANP32B	~RF1+RF2	0.123394268774704
hsa-mir-27b	MAX	ANP32B	~RF1+RF2	0.136666666666667
hsa-mir-200b	ZBTB7A	ANP32B	RF1+~RF2	0.121177320565908
hsa-mir-200b	E2F6	ANP32B	OR	0.115051903114187
hsa-mir-200b	MYC	ANP32B	OR	0.141455333248375
hsa-mir-200b	MAX	ANP32B	OR	0.165533097039946
hsa-mir-548b	ZBTB7A	ANP32B	RF1+~RF2	0.112530667878237
hsa-mir-548b	MYC	ANP32B	RF2	0.115104166666667
hsa-mir-429	ZBTB7A	ANP32B	RF1+~RF2	0.126158379414378
hsa-mir-429	E2F6	ANP32B	OR	0.126289838035528
hsa-mir-429	MYC	ANP32B	OR	0.114888996138996
hsa-mir-429	MAX	ANP32B	OR	0.151168955516782
hsa-mir-23a	ZBTB7A	ANP32B	NAND	0.1607358421246
hsa-mir-23a	E2F6	ANP32B	~RF1	0.149637240546331
hsa-mir-23a	MYC	ANP32B	~RF1+RF2	0.151522740933681
hsa-mir-23a	MAX	ANP32B	~RF1+RF2	0.221047245437489
hsa-mir-96	ZBTB7A	ANP32B	RF1+~RF2	0.153535353535354
hsa-mir-96	MYC	ANP32B	OR	0.16044616044616
hsa-mir-96	MAX	ANP32B	OR	0.192422199752837
hsa-mir-30d	ZBTB7A	ANP32B	NAND	0.109093843298636
hsa-mir-30d	MYC	ANP32B	~RF1+RF2	0.122066568470164
hsa-mir-30d	MAX	ANP32B	~RF1+RF2	0.152025393960878
hsa-mir-186	ZBTB7A	ANP32B	NAND	0.125649094214254
hsa-mir-186	E2F6	ANP32B	XOR	0.113742867639892
hsa-mir-186	MYC	ANP32B	~RF1+RF2	0.114283825296866
hsa-mir-186	MAX	ANP32B	~RF1+RF2	0.145161051462421
hsa-let-7g	ZBTB7A	ANP32B	RF1+~RF2	0.116498057198866
hsa-let-7g	MYC	ANP32B	~RF1+RF2	0.111606064180272
hsa-let-7g	MAX	ANP32B	OR	0.137182056046749
hsa-mir-590	ZBTB7A	ANP32B	RF1+~RF2	0.107192960402263
hsa-mir-590	E2F6	ANP32B	OR	0.114338597097218
hsa-mir-590	MYC	ANP32B	OR	0.126575139146568
hsa-mir-590	MAX	ANP32B	OR	0.15334314729476
hsa-mir-30c-1	ZBTB7A	ANP32B	NAND	0.139684343434343
hsa-mir-30c-1	MAX	ANP32B	~RF1+RF2	0.155344202898551
hsa-mir-26a-2	E2F6	ANP32B	RF1+~RF2	0.108892183606925
hsa-mir-26a-2	MYC	ANP32B	~RF1+RF2	0.10970777072472
hsa-mir-26a-2	MAX	ANP32B	OR	0.149034331585651
hsa-mir-27a	ZBTB7A	ANP32B	NAND	0.144158569068913
hsa-mir-27a	E2F6	ANP32B	~RF1	0.156421433840789
hsa-mir-27a	MYC	ANP32B	~RF1+RF2	0.144698242933537
hsa-mir-27a	MAX	ANP32B	~RF1+RF2	0.193984098093687
hsa-mir-1271	ZBTB7A	ANP32B	NAND	0.117874152114302
hsa-mir-1271	MYC	ANP32B	~RF1+RF2	0.119707661290323
hsa-mir-30b	ZBTB7A	ANP32B	RF1+~RF2	0.112207792207792
hsa-mir-30b	MYC	ANP32B	OR	0.123069498069498
hsa-mir-30b	MAX	ANP32B	~RF1+RF2	0.132967032967033
hsa-mir-559	MYC	ANP32B	OR	0.146730462519936
hsa-mir-559	MAX	ANP32B	OR	0.168574401664932
hsa-mir-23b	ZBTB7A	ANP32B	NAND	0.139183673469388
hsa-mir-23b	E2F6	ANP32B	NAND	0.128922980134053
hsa-mir-23b	MYC	ANP32B	~RF1+RF2	0.137995337995338
hsa-mir-23b	MAX	ANP32B	~RF1+RF2	0.204858299595142
hsa-mir-320a	ZBTB7A	ANP32B	NAND	0.108253968253968
hsa-mir-320a	MYC	ANP32B	RF2	0.103896103896104
hsa-mir-320a	MAX	ANP32B	~RF1+RF2	0.171062363749611
hsa-mir-200c	ZBTB7A	ANP32B	RF1+~RF2	0.124567474048443
hsa-mir-200c	E2F6	ANP32B	OR	0.106788042430087
hsa-mir-30e	ZBTB7A	ANP32B	NAND	0.131213788402551
hsa-mir-30e	E2F6	ANP32B	~RF1+RF2	0.115871801542063
hsa-mir-30e	MYC	ANP32B	~RF1+RF2	0.123394268774704
hsa-mir-30e	MAX	ANP32B	~RF1+RF2	0.178033205619412
hsa-mir-148b	ZBTB7A	ANP32B	NAND	0.127358490566038
hsa-mir-148b	E2F6	ANP32B	OR	0.106897797038642
hsa-mir-148b	MYC	ANP32B	OR	0.114579886008457
hsa-mir-452	MYC	ANP32B	~RF1+RF2	0.149195992955917
hsa-mir-182	ZBTB7A	ANP32B	RF1+~RF2	0.1146072673754
hsa-mir-182	E2F6	ANP32B	RF1	0.118409241696913
hsa-mir-182	MYC	ANP32B	OR	0.124007936507937
hsa-mir-182	MAX	ANP32B	OR	0.162222535864075
hsa-mir-92b	FOS	ANP32E	~RF1+RF2	0.110664389572808
hsa-mir-92b	NFYA	ANP32E	~RF1+RF2	0.106773823191734
hsa-mir-92b	NFYB	ANP32E	~RF1+RF2	0.102482027601406
hsa-mir-628	FOS	ANP32E	OR	0.139137134052388
hsa-mir-628	NFYA	ANP32E	OR	0.147927112632995
hsa-mir-628	NFYB	ANP32E	OR	0.137987012987013
hsa-mir-186	FOS	ANP32E	RF2	0.103413844937186
hsa-mir-186	NFYA	ANP32E	OR	0.0994159311321783
hsa-mir-186	NFYB	ANP32E	OR	0.118377877542245
hsa-mir-338	FOS	ANP32E	~RF1+RF2	0.112978199654273
hsa-mir-580	FOS	ANP32E	~RF1+RF2	0.131528274696879
hsa-mir-580	NFYA	ANP32E	~RF1+RF2	0.113459399332592
hsa-mir-580	NFYB	ANP32E	~RF1+RF2	0.113518867085428
hsa-mir-497	FOS	ANP32E	OR	0.149862258953168
hsa-mir-497	NFYA	ANP32E	OR	0.141475791270593
hsa-mir-497	NFYB	ANP32E	RF1	0.136760104302477
hsa-mir-144	NFYA	ANP32E	OR	0.126328903654485
hsa-mir-144	NFYB	ANP32E	OR	0.10838171556018
hsa-mir-223	FOS	ANP32E	RF2	0.108332541718122
hsa-mir-223	NFYA	ANP32E	OR	0.114423076923077
hsa-mir-202	FOS	ANP32E	OR	0.139168171955057
hsa-mir-202	NFYA	ANP32E	OR	0.14405574912892
hsa-mir-202	NFYB	ANP32E	OR	0.11664129883308
hsa-mir-30d	NFYA	ANP32E	~RF1+RF2	0.112746555654673
hsa-mir-30d	NFYB	ANP32E	~RF1+RF2	0.110835708927232
hsa-mir-200a	FOS	ANP32E	RF2	0.111681796464405
hsa-mir-200a	NFYB	ANP32E	OR	0.101096067053514
hsa-mir-548l	FOS	ANP32E	RF2	0.10169776185369
hsa-mir-548l	NFYA	ANP32E	~RF1+RF2	0.101209852430556
hsa-mir-548l	NFYB	ANP32E	~RF1+RF2	0.0973858959970071
hsa-mir-548k	FOS	ANP32E	~RF1+RF2	0.119155030433226
hsa-mir-548k	NFYA	ANP32E	~RF1+RF2	0.137533358749523
hsa-mir-548k	NFYB	ANP32E	~RF1+RF2	0.0978268404634113
hsa-mir-135b	NFYA	ANP32E	OR	0.120147407743955
hsa-mir-135b	NFYB	ANP32E	OR	0.11119257086999
hsa-mir-141	FOS	ANP32E	OR	0.118436781609195
hsa-mir-224	FOS	ANP32E	OR	0.143782513844605
hsa-mir-224	NFYA	ANP32E	OR	0.144177690066373
hsa-mir-224	NFYB	ANP32E	OR	0.142675967025999
hsa-mir-22	FOS	ANP32E	OR	0.111367231638418
hsa-mir-22	NFYA	ANP32E	OR	0.117796641860813
hsa-mir-22	NFYB	ANP32E	OR	0.121884463079432
hsa-mir-101-2	NFYA	ANP32E	~RF1+RF2	0.105697164520694
hsa-mir-101-2	NFYB	ANP32E	OR	0.106719367588933
hsa-mir-613	FOS	ANP32E	~RF1+RF2	0.145756470859515
hsa-mir-613	NFYA	ANP32E	~RF1+RF2	0.167868338557994
hsa-mir-613	NFYB	ANP32E	~RF1+RF2	0.136898880105402
hsa-mir-101-1	FOS	ANP32E	RF2	0.102654019358245
hsa-mir-101-1	NFYA	ANP32E	~RF1+RF2	0.11048091693253
hsa-mir-101-1	NFYB	ANP32E	~RF1+RF2	0.111671335200747
hsa-mir-30e	FOS	ANP32E	~RF1+RF2	0.120385565991102
hsa-mir-30e	NFYA	ANP32E	~RF1+RF2	0.147160313400723
hsa-mir-505	FOS	ANP32E	RF2	0.107179736110498
hsa-mir-505	NFYA	ANP32E	OR	0.126877844180054
hsa-mir-505	NFYB	ANP32E	XNOR	0.100972485768501
hsa-mir-7-1	FOS	ANP32E	RF2	0.103212869170316
hsa-mir-7-1	NFYA	ANP32E	~RF1+RF2	0.100258374910905
hsa-mir-7-1	NFYB	ANP32E	~RF1+RF2	0.12533422459893
hsa-mir-548e	FOS	ANP32E	OR	0.128713919309531
hsa-mir-548e	NFYA	ANP32E	OR	0.120947932883584
hsa-mir-548e	NFYB	ANP32E	OR	0.0962529087529088
hsa-mir-196a-2	FOS	ANP32E	OR	0.116685089005332
hsa-mir-196a-2	NFYA	ANP32E	OR	0.11670274912675
hsa-mir-196a-2	NFYB	ANP32E	OR	0.106578715222393
hsa-mir-561	NFYA	ANP32E	XOR	0.147897716600928
hsa-mir-561	NFYB	ANP32E	XOR	0.14367816091954
hsa-mir-374a	FOS	ANP32E	~RF1+RF2	0.151017433270954
hsa-mir-374a	NFYA	ANP32E	~RF1+RF2	0.152642768345106
hsa-mir-374a	NFYB	ANP32E	~RF1+RF2	0.14931132947006
hsa-mir-25	FOS	ANP32E	RF2	0.112970843183609
hsa-mir-25	NFYA	ANP32E	~RF1+RF2	0.102578760162602
hsa-mir-590	FOS	ANP32E	RF2	0.105506606243398
hsa-mir-590	NFYB	ANP32E	OR	0.126673767498478
hsa-mir-16-1	FOS	ANP32E	~RF1+RF2	0.144819596160212
hsa-mir-16-1	NFYA	ANP32E	~RF1+RF2	0.122191871439406
hsa-mir-16-1	NFYB	ANP32E	~RF1+RF2	0.102664044341141
hsa-mir-30d	SP1	AP2A1	RF2	0.131282307692308
hsa-mir-30d	SP2	AP2A1	RF2	0.157123785161465
hsa-mir-30d	NFYB	AP2A1	~RF2	0.173687171792948
hsa-mir-30d	NFYA	AP2A1	NAND	0.156369600874795
hsa-mir-30b	SP1	AP2A1	RF2	0.132954155055922
hsa-mir-30b	SP2	AP2A1	RF2	0.158492222063651
hsa-mir-30b	NFYB	AP2A1	~RF2	0.175525260625501
hsa-mir-30e	SP1	AP2A1	OR	0.231984954508051
hsa-mir-30e	SP2	AP2A1	OR	0.163234113712375
hsa-mir-30e	IRF1	AP2A1	OR	0.162803305785124
hsa-mir-30e	FOS	AP2A1	RF1+~RF2	0.178217169220629
hsa-mir-30e	NFYB	AP2A1	RF1+~RF2	0.234860248447205
hsa-mir-30e	NFYA	AP2A1	RF1+~RF2	0.157518135459312
hsa-mir-497	SP1	AP2A1	~RF1+RF2	0.158650513159872
hsa-mir-497	SP2	AP2A1	~RF1+RF2	0.2233953410424
hsa-mir-497	IRF1	AP2A1	~RF1+RF2	0.124938271604938
hsa-mir-497	FOS	AP2A1	~RF1+RF2	0.12463189892657
hsa-mir-497	NFYB	AP2A1	NAND	0.217983741084439
hsa-mir-497	NFYA	AP2A1	NAND	0.153488372093023
hsa-mir-195	SP1	AP2A1	~RF1+RF2	0.139165224913495
hsa-mir-195	SP2	AP2A1	~RF1+RF2	0.175521562193376
hsa-mir-195	NFYB	AP2A1	NAND	0.184230679920335
hsa-mir-195	NFYA	AP2A1	~RF2	0.149025711979707
hsa-mir-424	SP1	AP2A1	~RF1+RF2	0.183603291349972
hsa-mir-424	SP2	AP2A1	~RF1+RF2	0.199291465378422
hsa-mir-424	IRF1	AP2A1	~RF1+RF2	0.155313131313131
hsa-mir-424	NFYB	AP2A1	NAND	0.191007751937984
hsa-mir-424	NFYA	AP2A1	NAND	0.162880886426593
hsa-mir-107	SP1	AP2A1	OR	0.14398798881619
hsa-mir-107	NFYB	AP2A1	RF1+~RF2	0.19067637274159
hsa-mir-107	NFYA	AP2A1	~RF2	0.147754933398004
hsa-mir-15b	SP1	AP2A1	OR	0.155
hsa-mir-15b	SP2	AP2A1	OR	0.176310056186217
hsa-mir-15b	IRF1	AP2A1	OR	0.142746228926353
hsa-mir-15b	NFYB	AP2A1	RF1+~RF2	0.182195366780168
hsa-mir-15b	NFYA	AP2A1	~RF2	0.150308763631586
hsa-mir-30c-1	SP1	AP2A1	RF2	0.135680972738882
hsa-mir-30c-1	SP2	AP2A1	RF2	0.169240202089567
hsa-mir-30c-1	NFYB	AP2A1	~RF2	0.184188717110153
hsa-mir-16-2	SP1	AP2A1	OR	0.133443485058451
hsa-mir-16-2	SP2	AP2A1	OR	0.194575471698113
hsa-mir-16-2	IRF1	AP2A1	OR	0.152209492635025
hsa-mir-16-2	NFYB	AP2A1	RF1+~RF2	0.209827922809667
hsa-mir-16-2	NFYA	AP2A1	RF1+~RF2	0.16950146627566
hsa-mir-195	SP1	AP2A1	~RF1+RF2	0.139165224913495
hsa-mir-195	SP2	AP2A1	~RF1+RF2	0.175521562193376
hsa-mir-195	NFYB	AP2A1	NAND	0.184230679920335
hsa-mir-195	NFYA	AP2A1	~RF2	0.149025711979707
hsa-mir-16-2	SP1	AP2A1	OR	0.133443485058451
hsa-mir-16-2	SP2	AP2A1	OR	0.194575471698113
hsa-mir-16-2	IRF1	AP2A1	OR	0.152209492635025
hsa-mir-16-2	NFYB	AP2A1	RF1+~RF2	0.209827922809667
hsa-mir-16-2	NFYA	AP2A1	RF1+~RF2	0.16950146627566
hsa-mir-15b	SP1	AP2A1	OR	0.155
hsa-mir-15b	SP2	AP2A1	OR	0.176310056186217
hsa-mir-15b	IRF1	AP2A1	OR	0.142746228926353
hsa-mir-15b	NFYB	AP2A1	RF1+~RF2	0.182195366780168
hsa-mir-15b	NFYA	AP2A1	~RF2	0.150308763631586
hsa-mir-145	YY1	AP2B1	AND	0.187338022954461
hsa-mir-24-2	THAP1	AP2B1	~RF1	0.146650998824912
hsa-mir-24-2	YY1	AP2B1	RF2	0.182133395667758
hsa-mir-93	YY1	AP2B1	RF2	0.175229108418764
hsa-mir-17	THAP1	AP2B1	NOR	0.142322097378277
hsa-mir-17	YY1	AP2B1	RF2	0.188461538461538
hsa-mir-106b	YY1	AP2B1	RF2	0.172216748768473
hsa-mir-20a	THAP1	AP2B1	NOR	0.139986452923911
hsa-mir-20a	YY1	AP2B1	RF2	0.189394446303111
hsa-mir-423	EGR1	AP2M1	OR	0.127938785270206
hsa-let-7b	SIX5	AP2S1	~RF2	0.116405375139978
hsa-let-7b	ETS1	AP2S1	~RF2	0.09337822671156
hsa-let-7d	SIX5	AP2S1	~RF2	0.1222294785119
hsa-let-7d	ETS1	AP2S1	NOR	0.112238092928509
hsa-mir-452	NRF1	APBA3	~RF1*RF2	0.135522795101369
hsa-mir-452	GTF2B	APBA3	NOR	0.127718235476856
hsa-mir-181d	USF1	APC	OR	0.109018159433672
hsa-mir-142	USF1	APC	~RF1+RF2	0.119323308270677
hsa-mir-195	NRF1	APC	OR	0.103990471657218
hsa-mir-374a	USF1	APC	~RF1+RF2	0.138855312107592
hsa-mir-7-1	USF1	APC	~RF1+RF2	0.121200980392157
hsa-mir-26a-2	NRF1	APC	OR	0.123940795559667
hsa-mir-26a-2	USF1	APC	OR	0.119643370721887
hsa-mir-30d	NRF1	APC	OR	0.114701298701299
hsa-mir-30d	USF1	APC	OR	0.120178837555887
hsa-mir-93	NRF1	APC	OR	0.0950493762993763
hsa-mir-93	USF1	APC	OR	0.10046904315197
hsa-mir-27b	USF1	APC	~RF1+RF2	0.114403706276561
hsa-mir-144	NRF1	APC	~RF1+RF2	0.11391903275358
hsa-mir-497	NRF1	APC	OR	0.115292870394911
hsa-mir-17	USF1	APC	~RF1+RF2	0.116803278688525
hsa-mir-30b	NRF1	APC	OR	0.103190673416168
hsa-mir-30b	USF1	APC	OR	0.120347155255545
hsa-mir-1909	NRF1	APC	~RF1+RF2	0.11608818011257
hsa-mir-548c	NRF1	APC	OR	0.126974635849231
hsa-mir-33a	NRF1	APC	NAND	0.0986460348162476
hsa-mir-33a	USF1	APC	~RF1+RF2	0.12477083891718
hsa-mir-20a	USF1	APC	~RF1+RF2	0.113564105312042
hsa-mir-590	USF1	APC	~RF1+RF2	0.115493007990868
hsa-mir-101-2	NRF1	APC	OR	0.107070181927698
hsa-mir-193a	NRF1	APC	OR	0.103142575450949
hsa-mir-193a	USF1	APC	OR	0.130393164242064
hsa-mir-30c-1	NRF1	APC	OR	0.0995755370755371
hsa-mir-30c-1	USF1	APC	OR	0.112450425596558
hsa-mir-1271	NRF1	APC	OR	0.119884910485933
hsa-mir-1271	USF1	APC	OR	0.153429027113238
hsa-mir-30e	NRF1	APC	OR	0.135050291498494
hsa-mir-212	USF1	APC	XNOR	0.107221645720435
hsa-mir-181b-2	NRF1	APC	OR	0.111253744116389
hsa-mir-181b-2	USF1	APC	OR	0.116762025852935
hsa-mir-182	NRF1	APC	~RF1+RF2	0.134650964206931
hsa-mir-181c	NRF1	APC	~RF1+RF2	0.106080988332189
hsa-mir-132	NRF1	APC	OR	0.10611778158948
hsa-mir-132	USF1	APC	OR	0.117386720770179
hsa-mir-27a	MAX	APEX1	~RF1+RF2	0.238183734074145
hsa-mir-27a	USF2	APEX1	NAND	0.20393427312261
hsa-mir-219-2	GABPA	APPL2	RF2	0.162614155251142
hsa-mir-181d	GABPA	APPL2	OR	0.185580734361222
hsa-mir-149	GABPA	APPL2	~RF1+RF2	0.172771893567554
hsa-mir-339	GABPA	APPL2	RF2	0.137446783838852
hsa-mir-320a	GABPA	APPL2	OR	0.135407837445573
hsa-mir-26a-2	GABPA	APPL2	OR	0.158596863832775
hsa-mir-181c	GABPA	APPL2	RF2	0.128537854624811
hsa-let-7b	GABPA	APPL2	RF2	0.13281442809682
hsa-let-7g	GABPA	APPL2	OR	0.18388863000932
hsa-let-7d	GABPA	APPL2	OR	0.138390804597701
hsa-mir-24-2	GABPA	APPL2	~RF1+RF2	0.176741754283055
hsa-let-7a-3	GABPA	APPL2	OR	0.166806840482198
hsa-mir-645	GABPA	APPL2	OR	0.152032520325203
hsa-mir-1267	GABPA	APPL2	OR	0.142115669797331
hsa-mir-143	GABPA	APPL2	~RF1+RF2	0.176980913823019
hsa-mir-331	GABPA	AQR	~RF1+RF2	0.223571576671307
hsa-mir-647	GABPA	AQR	~RF1+RF2	0.204334365325077
hsa-mir-542	GABPA	AQR	OR	0.174636174636175
hsa-mir-183	GABPA	AQR	OR	0.194934961785938
hsa-mir-223	GABPA	AQR	~RF1+RF2	0.167869371598219
hsa-mir-146b	GABPA	AQR	OR	0.210478944853945
hsa-mir-569	GABPA	AQR	~RF1+RF2	0.223481247702701
hsa-mir-7-1	GABPA	AQR	~RF1+RF2	0.206689202774706
hsa-mir-146a	GABPA	AQR	OR	0.203739092627982
hsa-mir-491	FOS	ARAF	~RF1+RF2	0.115069906619202
hsa-mir-132	ZBTB33	ARF3	XOR	0.110947867151911
hsa-mir-132	CHD2	ARF3	RF1	0.105151591219703
hsa-mir-212	ZBTB33	ARF3	~RF1*RF2	0.0919702961569811
hsa-mir-212	CHD2	ARF3	NOR	0.107773446457235
hsa-mir-181b-2	ZBTB33	ARF3	~RF1	0.0954352265827676
hsa-mir-181b-2	CHD2	ARF3	NOR	0.1194743130227
hsa-mir-613	CHD2	ARF3	RF1*~RF2	0.125024144874539
hsa-mir-422a	CHD2	ARF3	RF1*~RF2	0.125024144874539
hsa-mir-324	CHD2	ARF3	NOR	0.109219223997919
hsa-mir-181d	ZBTB33	ARF3	~RF1	0.125516838759138
hsa-mir-181d	CHD2	ARF3	~RF1	0.130559299191375
hsa-mir-27a	ZBTB33	ARF3	RF1	0.115640976157877
hsa-mir-27a	CHD2	ARF3	RF1	0.134258759784706
hsa-mir-27b	CHD2	ARF3	RF1*~RF2	0.106946748637235
hsa-mir-491	ZBTB33	ARF3	~RF1*RF2	0.0867985480813161
hsa-mir-491	CHD2	ARF3	XOR	0.11643197283254
hsa-mir-1284	ZBTB33	ARF3	AND	0.110885733603786
hsa-mir-1284	CHD2	ARF3	RF1*~RF2	0.125885770975057
hsa-mir-15b	ZBTB33	ARF3	RF1	0.0900529100529101
hsa-mir-15b	CHD2	ARF3	RF1*~RF2	0.118396596588328
hsa-mir-181c	ZBTB33	ARF3	~RF1	0.131746344022559
hsa-mir-181c	CHD2	ARF3	~RF1	0.13335391264084
hsa-mir-146a	E2F6	ARFGAP3	AND	0.0971649400837853
hsa-mir-422a	E2F6	ARFGAP3	~RF1	0.127973169763029
hsa-mir-626	E2F6	ARFGAP3	~RF1	0.125156445556946
hsa-mir-497	E2F6	ARFGAP3	AND	0.120604781997187
hsa-mir-146b	E2F6	ARFGAP3	XOR	0.100241535937745
hsa-mir-934	USF1	ARFGEF2	~RF1+RF2	0.200433369447454
hsa-mir-1284	USF1	ARFGEF2	OR	0.147748592870544
hsa-mir-454	ELF1	ARHGAP1	RF1+~RF2	0.100244181397209
hsa-mir-328	GABPA	ARHGAP1	NAND	0.116784958167534
hsa-mir-17	GABPA	ARHGAP1	NAND	0.13986013986014
hsa-mir-20a	GABPA	ARHGAP1	NAND	0.128231292517007
hsa-mir-301a	SRF	ARHGAP1	RF1	0.126686290002807
hsa-mir-301a	GABPA	ARHGAP1	RF1+~RF2	0.136225586393795
hsa-mir-301a	ELF1	ARHGAP1	RF1+~RF2	0.146079484425349
hsa-mir-940	SRF	ARHGAP1	RF1	0.138417769996717
hsa-mir-940	GABPA	ARHGAP1	RF1	0.140367239871758
hsa-mir-940	ELF1	ARHGAP1	RF1	0.138681620163102
hsa-mir-553	SRF	ARHGAP1	OR	0.112791948857523
hsa-mir-553	ELF1	ARHGAP1	RF1+~RF2	0.101273148148148
hsa-mir-301b	SRF	ARHGAP1	RF1+~RF2	0.106666666666667
hsa-mir-301b	GABPA	ARHGAP1	RF1+~RF2	0.127416110082884
hsa-mir-301b	ELF1	ARHGAP1	RF1+~RF2	0.103063984070849
hsa-mir-106b	GABPA	ARHGAP1	RF1+~RF2	0.125078173858662
hsa-mir-27b	SRF	ARHGAP1	OR	0.115322565338698
hsa-mir-27b	GABPA	ARHGAP1	RF1+~RF2	0.13152719156741
hsa-mir-27b	ELF1	ARHGAP1	RF1+~RF2	0.108143858143858
hsa-mir-130b	GABPA	ARHGAP1	RF1+~RF2	0.163408647040906
hsa-mir-130b	ELF1	ARHGAP1	RF1+~RF2	0.130249505928854
hsa-mir-141	SRF	ARHGAP1	RF1	0.170033647007331
hsa-mir-141	ELF1	ARHGAP1	RF1	0.163064917903552
hsa-mir-19a	SRF	ARHGAP1	~RF1+RF2	0.103809306816826
hsa-mir-19a	GABPA	ARHGAP1	NAND	0.132184888282449
hsa-mir-185	SRF	ARHGAP1	OR	0.104024660808865
hsa-mir-200a	GABPA	ARHGAP1	RF1+~RF2	0.141215578446259
hsa-mir-200a	ELF1	ARHGAP1	RF1	0.137431318681319
hsa-mir-93	SRF	ARHGAP1	RF1	0.126211404101871
hsa-mir-93	ELF1	ARHGAP1	RF1	0.129008982504227
hsa-mir-27a	GABPA	ARHGAP1	RF1	0.153989055299539
hsa-mir-27a	ELF1	ARHGAP1	RF1	0.15753051673568
hsa-mir-647	MYC	ARHGDIA	NOR	0.155408947361692
hsa-mir-424	MYC	ARHGDIA	RF1*~RF2	0.140404695888148
hsa-mir-182	BCL3	ARHGDIA	~RF1*RF2	0.159355795719432
hsa-mir-182	MYC	ARHGDIA	NOR	0.141683201058201
hsa-mir-497	MYC	ARHGDIA	NOR	0.158463385354142
hsa-mir-200c	MYC	ARHGDIA	NOR	0.154858120464869
hsa-mir-96	BCL3	ARHGDIA	~RF1*RF2	0.197887359198999
hsa-mir-96	MYC	ARHGDIA	RF1*~RF2	0.167056570997458
hsa-mir-149	BCL3	ARHGDIA	AND	0.167623003311804
hsa-mir-149	MYC	ARHGDIA	RF1*~RF2	0.142080891311134
hsa-mir-16-2	BCL3	ARHGDIA	AND	0.142766882943306
hsa-mir-16-2	MYC	ARHGDIA	RF1*~RF2	0.172806917098081
hsa-mir-326	BCL3	ARHGDIA	AND	0.159198113207547
hsa-mir-326	MYC	ARHGDIA	NOR	0.154241251411063
hsa-mir-200b	BCL3	ARHGDIA	AND	0.177741651425862
hsa-mir-200b	MYC	ARHGDIA	RF1*~RF2	0.194715602565736
hsa-mir-15b	BCL3	ARHGDIA	AND	0.18420396704623
hsa-mir-15b	MYC	ARHGDIA	RF1*~RF2	0.141556811048336
hsa-mir-107	MYC	ARHGDIA	RF1*~RF2	0.149536206218024
hsa-mir-22	SPI1	ARHGEF2	T=0	0.12095747389865
hsa-mir-181b-2	SPI1	ARHGEF2	~RF1*RF2	0.151639418834211
hsa-mir-144	SP1	ARID1A	RF1*~RF2	0.11692903706463
hsa-mir-144	JUN	ARID1A	RF1*~RF2	0.118109073729589
hsa-mir-625	SP1	ARID1A	RF1*~RF2	0.120148393805683
hsa-mir-625	JUN	ARID1A	RF1*~RF2	0.104277820944488
hsa-mir-196a-2	SP1	ARID1A	RF1	0.114848946784922
hsa-mir-196a-2	JUN	ARID1A	RF1	0.117810117810118
hsa-mir-30b	SP1	ARID1A	~RF2	0.0997156162919418
hsa-mir-30b	JUN	ARID1A	NOR	0.102815415821501
hsa-mir-30c-1	SP1	ARID1A	RF1*~RF2	0.114325967464327
hsa-mir-30c-1	JUN	ARID1A	RF1*~RF2	0.107942583732057
hsa-mir-497	SP1	ARID1A	~RF2	0.103424015009381
hsa-mir-497	JUN	ARID1A	NOR	0.0982229206963249
hsa-mir-101-2	SP1	ARID1A	RF1*~RF2	0.126901669758813
hsa-mir-101-2	JUN	ARID1A	RF1*~RF2	0.127447821927925
hsa-mir-324	SP1	ARID1A	NOR	0.117970149253731
hsa-mir-324	JUN	ARID1A	RF1*~RF2	0.111217175173805
hsa-mir-185	SP1	ARID1A	RF1*~RF2	0.116067974765479
hsa-mir-185	JUN	ARID1A	RF1*~RF2	0.0973834085536213
hsa-mir-647	SP1	ARID1A	~RF2	0.103914590089459
hsa-mir-647	JUN	ARID1A	NOR	0.110303358139637
hsa-mir-93	SP1	ARID1A	~RF2	0.109863864342011
hsa-mir-93	JUN	ARID1A	RF1*~RF2	0.112650416104363
hsa-mir-19a	SP1	ARID1A	XOR	0.117038340666248
hsa-mir-19a	JUN	ARID1A	NOR	0.114950180514358
hsa-mir-1182	SP1	ARID1A	~RF2	0.0904694106562295
hsa-mir-1182	JUN	ARID1A	NOR	0.105293155944864
hsa-mir-212	SP1	ARID1A	~RF2	0.106079397276152
hsa-mir-30e	SP1	ARID1A	RF1*~RF2	0.11866816071977
hsa-mir-30e	JUN	ARID1A	RF1*~RF2	0.103832193215133
hsa-mir-144	SP1	ARID1A	RF1*~RF2	0.11692903706463
hsa-mir-144	JUN	ARID1A	RF1*~RF2	0.118109073729589
hsa-mir-1228	SP1	ARID1A	NOR	0.0984407764068781
hsa-mir-1228	JUN	ARID1A	~RF2	0.0929061784897025
hsa-mir-491	SP1	ARID1A	RF1*~RF2	0.122394378220649
hsa-mir-491	JUN	ARID1A	RF1*~RF2	0.130492045385662
hsa-mir-126	JUN	ARID1A	NOR	0.100766876119183
hsa-mir-548c	SP1	ARID1A	~RF2	0.0904694106562295
hsa-mir-548c	JUN	ARID1A	NOR	0.105293155944864
hsa-mir-30c-1	SP1	ARID1A	RF1*~RF2	0.114325967464327
hsa-mir-30c-1	JUN	ARID1A	RF1*~RF2	0.107942583732057
hsa-mir-30d	SP1	ARID1A	~RF2	0.100836346153846
hsa-mir-30d	JUN	ARID1A	RF1*~RF2	0.113278383838384
hsa-mir-126	JUN	ARID1A	NOR	0.100766876119183
hsa-mir-30e	SP1	ARID1A	RF1*~RF2	0.11866816071977
hsa-mir-30e	JUN	ARID1A	RF1*~RF2	0.103832193215133
hsa-mir-324	SP1	ARID1A	NOR	0.117970149253731
hsa-mir-324	JUN	ARID1A	RF1*~RF2	0.111217175173805
hsa-mir-132	JUN	ARID1A	RF1*~RF2	0.110145938717367
hsa-mir-185	SP1	ARID1A	RF1*~RF2	0.116067974765479
hsa-mir-185	JUN	ARID1A	RF1*~RF2	0.0973834085536213
hsa-mir-101-2	SP1	ARID1A	RF1*~RF2	0.126901669758813
hsa-mir-101-2	JUN	ARID1A	RF1*~RF2	0.127447821927925
hsa-mir-223	SP1	ARID1A	~RF1	0.121840856417614
hsa-mir-223	JUN	ARID1A	~RF1	0.131656247646306
hsa-mir-212	SP1	ARID1A	~RF2	0.106079397276152
hsa-mir-149	SP1	ARID1A	~RF2	0.105175953852409
hsa-mir-149	JUN	ARID1A	NOR	0.128880009117926
hsa-mir-19b-1	SP1	ARID1A	NOR	0.10586011342155
hsa-mir-19b-1	JUN	ARID1A	NOR	0.132792739175718
hsa-mir-30d	SP1	ARID1A	~RF2	0.100836346153846
hsa-mir-30d	JUN	ARID1A	RF1*~RF2	0.113278383838384
hsa-mir-132	JUN	ARID1A	RF1*~RF2	0.110145938717367
hsa-mir-30b	SP1	ARID1A	~RF2	0.0997156162919418
hsa-mir-30b	JUN	ARID1A	NOR	0.102815415821501
hsa-mir-491	SP1	ARID1A	RF1*~RF2	0.122394378220649
hsa-mir-491	JUN	ARID1A	RF1*~RF2	0.130492045385662
hsa-mir-148a	ZBTB7A	ARID3A	RF2	0.158899949491789
hsa-mir-193b	ZBTB7A	ARID3A	RF2	0.183427038078201
hsa-mir-148b	ZBTB7A	ARID3A	RF2	0.165478686233403
hsa-mir-330	ZBTB7A	ARID3A	RF2	0.168278529980658
hsa-mir-574	ZBTB7A	ARID3A	RF2	0.153242819666071
hsa-let-7a-3	ZBTB7A	ARID3A	RF2	0.144819466248038
hsa-mir-619	ZBTB7A	ARID3A	OR	0.149601960301549
hsa-mir-152	ZBTB7A	ARID3A	RF2	0.161219676549865
hsa-mir-649	ZBTB7A	ARID3A	OR	0.149601960301549
hsa-mir-328	ZBTB7A	ARID3A	RF2	0.163144841269841
hsa-let-7b	ZBTB7A	ARID3A	RF2	0.160288065843621
hsa-mir-26a-2	ZBTB7A	ARID3A	RF2	0.165797896662094
hsa-mir-186	ZBTB7A	ARID3A	RF2	0.166810004387889
hsa-mir-30e	ZBTB7A	ARID3A	RF2	0.151029748283753
hsa-mir-26b	ZBTB7A	ARID3A	OR	0.190527560525279
hsa-mir-339	ZBTB7A	ARID3A	RF2	0.172865226337449
hsa-mir-30b	ZBTB7A	ARID3A	RF2	0.165941915227629
hsa-mir-30c-1	ZBTB7A	ARID3A	RF2	0.168420314253648
hsa-mir-659	ZBTB7A	ARID3A	RF2	0.156129676332479
hsa-mir-146b	ZBTB7A	ARID3A	~RF1+RF2	0.185888237764025
hsa-mir-30d	ZBTB7A	ARID3A	RF2	0.165534623435431
hsa-mir-20a	FOS	ARID4A	OR	0.122603840482463
hsa-mir-20a	NFYA	ARID4A	RF2	0.172085132769828
hsa-mir-20a	NFYB	ARID4A	RF2	0.224150510735877
hsa-mir-21	NFYA	ARID4A	OR	0.194733650849502
hsa-mir-21	NFYB	ARID4A	RF2	0.243412280449318
hsa-mir-7-3	FOS	ARID4A	OR	0.125698211774161
hsa-mir-7-3	NFYA	ARID4A	OR	0.188856408893613
hsa-mir-7-3	NFYB	ARID4A	RF2	0.215368268646957
hsa-mir-616	FOS	ARID4A	OR	0.154093567251462
hsa-mir-616	NFYA	ARID4A	RF2	0.178828173183668
hsa-mir-616	NFYB	ARID4A	RF2	0.218731769587247
hsa-mir-17	FOS	ARID4A	OR	0.148831479313037
hsa-mir-17	NFYA	ARID4A	OR	0.221810364000296
hsa-mir-17	NFYB	ARID4A	RF2	0.230356672726133
hsa-mir-30c-1	FOS	ARID4A	OR	0.122764743183259
hsa-mir-30c-1	SP1	ARID4A	OR	0.113502066197641
hsa-mir-30c-1	NFYB	ARID4A	RF2	0.230209417273673
hsa-let-7f-1	FOS	ARID4A	OR	0.151242554198219
hsa-let-7f-1	NFYA	ARID4A	OR	0.219139461121968
hsa-let-7f-1	SP1	ARID4A	RF1	0.130406677721256
hsa-let-7f-1	NFYB	ARID4A	OR	0.234500794276884
hsa-mir-590	FOS	ARID4A	OR	0.128869377208248
hsa-mir-590	NFYA	ARID4A	RF2	0.175415282392027
hsa-mir-590	SP1	ARID4A	OR	0.135271957671958
hsa-mir-590	NFYB	ARID4A	RF2	0.222795191722459
hsa-mir-30b	FOS	ARID4A	OR	0.178174618430664
hsa-mir-30b	NFYA	ARID4A	OR	0.265634674922601
hsa-mir-30b	SP1	ARID4A	RF1	0.143146161774249
hsa-mir-30b	NFYB	ARID4A	RF2	0.207558139534884
hsa-mir-17	FOS	ARID4A	OR	0.148831479313037
hsa-mir-17	NFYA	ARID4A	OR	0.221810364000296
hsa-mir-17	NFYB	ARID4A	RF2	0.230356672726133
hsa-mir-30d	FOS	ARID4A	RF1	0.139681002953314
hsa-mir-30d	NFYA	ARID4A	OR	0.237403240194527
hsa-mir-30d	SP1	ARID4A	RF1	0.15134
hsa-mir-30d	NFYB	ARID4A	OR	0.21255663915979
hsa-mir-548c	FOS	ARID4A	RF1	0.141933209466501
hsa-mir-548c	NFYA	ARID4A	OR	0.219184952978056
hsa-mir-548c	SP1	ARID4A	RF1	0.141792330946457
hsa-mir-548c	NFYB	ARID4A	RF2	0.239980318482734
hsa-mir-146a	FOS	ARID4A	RF1	0.172538909375231
hsa-mir-146a	NFYA	ARID4A	OR	0.181872715643275
hsa-mir-146a	SP1	ARID4A	RF1	0.191342925028714
hsa-mir-146a	NFYB	ARID4A	OR	0.210552651708312
hsa-mir-548l	FOS	ARID4A	OR	0.123310193642674
hsa-mir-548l	NFYA	ARID4A	RF2	0.171468098958333
hsa-mir-548l	NFYB	ARID4A	RF2	0.193273547440214
hsa-mir-30b	FOS	ARID4A	OR	0.178174618430664
hsa-mir-30b	NFYA	ARID4A	OR	0.265634674922601
hsa-mir-30b	SP1	ARID4A	RF1	0.143146161774249
hsa-mir-30b	NFYB	ARID4A	RF2	0.207558139534884
hsa-mir-20a	FOS	ARID4A	OR	0.122603840482463
hsa-mir-20a	NFYA	ARID4A	RF2	0.172085132769828
hsa-mir-20a	NFYB	ARID4A	RF2	0.224150510735877
hsa-mir-106b	FOS	ARID4A	OR	0.122289156626506
hsa-mir-106b	SP1	ARID4A	OR	0.169482886051431
hsa-mir-106b	NFYB	ARID4A	RF2	0.194800732936326
hsa-mir-7-3	FOS	ARID4A	OR	0.125698211774161
hsa-mir-7-3	NFYA	ARID4A	OR	0.188856408893613
hsa-mir-7-3	NFYB	ARID4A	RF2	0.215368268646957
hsa-mir-93	FOS	ARID4A	RF1+~RF2	0.11559034996535
hsa-mir-93	NFYA	ARID4A	RF2	0.155520684050823
hsa-mir-93	SP1	ARID4A	OR	0.149124126116404
hsa-mir-93	NFYB	ARID4A	RF2	0.207175292701609
hsa-mir-30e	FOS	ARID4A	OR	0.143351458230351
hsa-mir-30e	NFYA	ARID4A	OR	0.217595064781766
hsa-mir-30e	SP1	ARID4A	OR	0.130135141285189
hsa-mir-30e	NFYB	ARID4A	RF2	0.232147281060325
hsa-mir-93	FOS	ARID4A	RF1+~RF2	0.11559034996535
hsa-mir-93	NFYA	ARID4A	RF2	0.155520684050823
hsa-mir-93	SP1	ARID4A	OR	0.149124126116404
hsa-mir-93	NFYB	ARID4A	RF2	0.207175292701609
hsa-mir-1207	FOS	ARID4A	RF1	0.141933209466501
hsa-mir-1207	NFYA	ARID4A	OR	0.219184952978056
hsa-mir-1207	SP1	ARID4A	RF1	0.141792330946457
hsa-mir-1207	NFYB	ARID4A	RF2	0.239980318482734
hsa-mir-17	FOS	ARID4A	OR	0.148831479313037
hsa-mir-17	NFYA	ARID4A	OR	0.221810364000296
hsa-mir-17	NFYB	ARID4A	RF2	0.230356672726133
hsa-mir-96	NFYA	ARID4A	RF2	0.159928807526062
hsa-mir-96	SP1	ARID4A	~RF1+RF2	0.124641537324464
hsa-mir-96	NFYB	ARID4A	RF2	0.254264705882353
hsa-mir-590	FOS	ARID4A	OR	0.128869377208248
hsa-mir-590	NFYA	ARID4A	RF2	0.175415282392027
hsa-mir-590	SP1	ARID4A	OR	0.135271957671958
hsa-mir-590	NFYB	ARID4A	RF2	0.222795191722459
hsa-mir-30b	FOS	ARID4A	OR	0.178174618430664
hsa-mir-30b	NFYA	ARID4A	OR	0.265634674922601
hsa-mir-30b	SP1	ARID4A	RF1	0.143146161774249
hsa-mir-30b	NFYB	ARID4A	RF2	0.207558139534884
hsa-mir-30c-1	FOS	ARID4A	OR	0.122764743183259
hsa-mir-30c-1	SP1	ARID4A	OR	0.113502066197641
hsa-mir-30c-1	NFYB	ARID4A	RF2	0.230209417273673
hsa-mir-7-3	FOS	ARID4A	OR	0.125698211774161
hsa-mir-7-3	NFYA	ARID4A	OR	0.188856408893613
hsa-mir-7-3	NFYB	ARID4A	RF2	0.215368268646957
hsa-mir-30e	FOS	ARID4A	OR	0.143351458230351
hsa-mir-30e	NFYA	ARID4A	OR	0.217595064781766
hsa-mir-30e	SP1	ARID4A	OR	0.130135141285189
hsa-mir-30e	NFYB	ARID4A	RF2	0.232147281060325
hsa-mir-548e	FOS	ARID4A	OR	0.118063754427391
hsa-mir-548e	NFYA	ARID4A	RF2	0.17784769071095
hsa-mir-548e	NFYB	ARID4A	RF2	0.241312741312741
hsa-let-7a-3	NFYA	ARID4A	OR	0.202109053102761
hsa-let-7a-3	NFYB	ARID4A	OR	0.248069059518401
hsa-mir-30e	FOS	ARID4A	OR	0.143351458230351
hsa-mir-30e	NFYA	ARID4A	OR	0.217595064781766
hsa-mir-30e	SP1	ARID4A	OR	0.130135141285189
hsa-mir-30e	NFYB	ARID4A	RF2	0.232147281060325
hsa-mir-93	FOS	ARID4A	RF1+~RF2	0.11559034996535
hsa-mir-93	NFYA	ARID4A	RF2	0.155520684050823
hsa-mir-93	SP1	ARID4A	OR	0.149124126116404
hsa-mir-93	NFYB	ARID4A	RF2	0.207175292701609
hsa-mir-21	NFYA	ARID4A	OR	0.194733650849502
hsa-mir-21	NFYB	ARID4A	RF2	0.243412280449318
hsa-mir-30d	FOS	ARID4A	RF1	0.139681002953314
hsa-mir-30d	NFYA	ARID4A	OR	0.237403240194527
hsa-mir-30d	SP1	ARID4A	RF1	0.15134
hsa-mir-30d	NFYB	ARID4A	OR	0.21255663915979
hsa-mir-181a-2	FOS	ARID4A	RF1	0.142675217974514
hsa-mir-181a-2	NFYA	ARID4A	OR	0.174307843333001
hsa-mir-181a-2	SP1	ARID4A	RF1	0.148986232790989
hsa-mir-181a-2	NFYB	ARID4A	RF2	0.199887069452287
hsa-mir-30d	FOS	ARID4A	RF1	0.139681002953314
hsa-mir-30d	NFYA	ARID4A	OR	0.237403240194527
hsa-mir-30d	SP1	ARID4A	RF1	0.15134
hsa-mir-30d	NFYB	ARID4A	OR	0.21255663915979
hsa-mir-450b	FOS	ARID4A	~RF1+RF2	0.117376336075079
hsa-mir-450b	NFYA	ARID4A	RF2	0.1705089169204
hsa-mir-450b	NFYB	ARID4A	RF2	0.234501347708895
hsa-let-7b	FOS	ARID4A	~RF1+RF2	0.116664348954712
hsa-let-7b	NFYA	ARID4A	OR	0.168858127503001
hsa-let-7b	NFYB	ARID4A	RF2	0.238988164912005
hsa-mir-20a	FOS	ARID4A	OR	0.122603840482463
hsa-mir-20a	NFYA	ARID4A	RF2	0.172085132769828
hsa-mir-20a	NFYB	ARID4A	RF2	0.224150510735877
hsa-mir-106b	FOS	ARID4A	OR	0.122289156626506
hsa-mir-106b	SP1	ARID4A	OR	0.169482886051431
hsa-mir-106b	NFYB	ARID4A	RF2	0.194800732936326
hsa-mir-106b	FOS	ARID4A	OR	0.122289156626506
hsa-mir-106b	SP1	ARID4A	OR	0.169482886051431
hsa-mir-106b	NFYB	ARID4A	RF2	0.194800732936326
hsa-mir-30c-1	FOS	ARID4A	OR	0.122764743183259
hsa-mir-30c-1	SP1	ARID4A	OR	0.113502066197641
hsa-mir-30c-1	NFYB	ARID4A	RF2	0.230209417273673
hsa-mir-30d	EGR1	ARID4B	RF1+~RF2	0.14484893146647
hsa-mir-30c-1	EGR1	ARID4B	OR	0.124401913875598
hsa-mir-101-2	EGR1	ARID4B	RF1+~RF2	0.167312661498708
hsa-mir-1290	EGR1	ARID4B	~RF1	0.160238438028845
hsa-mir-149	EGR1	ARID4B	~RF1	0.144841408591409
hsa-mir-148a	EGR1	ARID4B	NAND	0.156175562874127
hsa-mir-200b	EGR1	ARID4B	NAND	0.147394577244999
hsa-mir-30b	EGR1	ARID4B	RF1+~RF2	0.165318957771788
hsa-mir-193a	EGR1	ARID4B	NAND	0.146093814178921
hsa-mir-30c-1	EGR1	ARID4B	OR	0.124401913875598
hsa-mir-30d	EGR1	ARID4B	RF1+~RF2	0.14484893146647
hsa-mir-429	EGR1	ARID4B	NAND	0.122324246771879
hsa-mir-545	EGR1	ARID4B	NAND	0.146188652975983
hsa-mir-186	EGR1	ARID4B	RF1+~RF2	0.155510480054091
hsa-mir-144	EGR1	ARID4B	OR	0.130323218156318
hsa-mir-30e	EGR1	ARID4B	RF1+~RF2	0.129239130434783
hsa-mir-30b	EGR1	ARID4B	RF1+~RF2	0.165318957771788
hsa-mir-505	EGR1	ARID4B	RF1+~RF2	0.14113613604332
hsa-mir-1205	EGR1	ARID4B	RF1+~RF2	0.135151195499297
hsa-mir-454	EGR1	ARID4B	RF1	0.12619940029985
hsa-mir-212	EGR1	ARID4B	RF1+~RF2	0.130575706127489
hsa-mir-200b	EGR1	ARID4B	NAND	0.147394577244999
hsa-mir-338	EGR1	ARID4B	RF1+~RF2	0.12592623256199
hsa-mir-636	EGR1	ARID4B	NAND	0.123895477270085
hsa-mir-30e	EGR1	ARID4B	RF1+~RF2	0.129239130434783
hsa-mir-649	EGR1	ARID4B	RF1+~RF2	0.135151195499297
hsa-mir-193b	EGR1	ARID4B	NAND	0.122435443129986
hsa-let-7f-1	EGR1	ARID4B	RF1+~RF2	0.124362244897959
hsa-mir-22	IRF1	ARID5A	~RF1+RF2	0.147654320987654
hsa-mir-631	CTCF	ARL2	~RF1	0.142042245302836
hsa-mir-631	CTCFL	ARL2	~RF1*RF2	0.161770466118292
hsa-mir-631	USF1	ARL2	~RF1	0.135875836070235
hsa-mir-503	CTCF	ARL2	AND	0.139489354759768
hsa-mir-503	USF1	ARL2	RF1*~RF2	0.137837837837838
hsa-mir-424	CTCF	ARL2	AND	0.143919137903095
hsa-mir-424	USF1	ARL2	RF1*~RF2	0.132677237105887
hsa-mir-15b	CTCF	ARL2	~RF1*RF2	0.164762165117551
hsa-mir-15b	USF1	ARL2	NOR	0.169524265644955
hsa-mir-422a	CTCF	ARL2	~RF1	0.142042245302836
hsa-mir-422a	CTCFL	ARL2	~RF1*RF2	0.161770466118292
hsa-mir-422a	USF1	ARL2	~RF1	0.135875836070235
hsa-mir-503	CTCF	ARL2	AND	0.139489354759768
hsa-mir-503	USF1	ARL2	RF1*~RF2	0.137837837837838
hsa-mir-142	CTCF	ARL2	~RF1*RF2	0.166245542777529
hsa-mir-142	CTCFL	ARL2	~RF1	0.144058502301612
hsa-mir-142	USF1	ARL2	~RF1	0.138808559861191
hsa-mir-16-2	CTCF	ARL2	~RF1*RF2	0.172909427729079
hsa-mir-16-2	CTCFL	ARL2	NOR	0.148152411649591
hsa-mir-16-2	USF1	ARL2	NOR	0.14616102851397
hsa-mir-576	EGR1	ARL3	~RF2	0.101588004205168
hsa-mir-590	EGR1	ARL3	~RF2	0.0979411764705882
hsa-mir-503	EGR1	ARL3	~RF2	0.0990038673385679
hsa-mir-429	EGR1	ARL3	NOR	0.112745098039216
hsa-mir-589	EGR1	ARL3	NOR	0.106301106301106
hsa-mir-185	EGR1	ARL3	NOR	0.121549463473071
hsa-mir-132	EGR1	ARL3	NOR	0.112187312745387
hsa-mir-548c	EGR1	ARL3	RF1*~RF2	0.0987582881253767
hsa-mir-425	EGR1	ARL3	RF1*~RF2	0.1102114260009
hsa-mir-320a	EGR1	ARL3	NOR	0.127679799874922
hsa-mir-212	EGR1	ARL3	~RF2	0.0921174236577848
hsa-mir-16-2	EGR1	ARL3	RF1*~RF2	0.136398305084746
hsa-mir-497	EGR1	ARL3	NOR	0.129094785811204
hsa-mir-192	CTCF	ARL8B	~RF1*RF2	0.138720597497193
hsa-mir-328	CTCF	ARL8B	AND	0.122824302134647
hsa-mir-590	CTCF	ARL8B	AND	0.125570776255708
hsa-mir-324	CTCF	ARL8B	AND	0.124145962732919
hsa-mir-27a	CTCF	ARL8B	AND	0.183129855715871
hsa-mir-429	CTCF	ARL8B	~RF1*RF2	0.121443775166497
hsa-mir-195	CTCF	ARL8B	~RF1*RF2	0.135597772762951
hsa-mir-148b	CTCF	ARL8B	AND	0.101957005189029
hsa-mir-148a	CTCF	ARL8B	~RF1*RF2	0.113095238095238
hsa-mir-23b	CTCF	ARL8B	AND	0.11485179570286
hsa-mir-15b	CTCF	ARL8B	AND	0.14922329784839
hsa-mir-1322	CTCF	ARL8B	AND	0.126080621661
hsa-mir-30b	CTCF	ARL8B	~RF1*RF2	0.146503884572697
hsa-mir-107	CTCF	ARL8B	AND	0.140281258702311
hsa-mir-30d	CTCF	ARL8B	~RF1*RF2	0.116161616161616
hsa-mir-497	CTCF	ARL8B	~RF1*RF2	0.116638795986622
hsa-mir-301a	CTCF	ARL8B	AND	0.119755734070008
hsa-mir-224	CTCF	ARL8B	~RF1*RF2	0.143489401351037
hsa-mir-200b	CTCF	ARL8B	~RF1*RF2	0.116113554578169
hsa-mir-19a	CTCF	ARL8B	~RF1*RF2	0.10654420206659
hsa-let-7g	CTCF	ARL8B	~RF1*RF2	0.104589249492901
hsa-mir-301b	CTCF	ARL8B	AND	0.1334453154162
hsa-mir-152	CTCF	ARL8B	AND	0.100898279352227
hsa-mir-505	CTCF	ARL8B	AND	0.102380822925081
hsa-mir-130b	CTCF	ARL8B	AND	0.110286320254507
hsa-mir-7-3	CTCF	ARL8B	AND	0.10076473234368
hsa-mir-30e	CTCF	ARL8B	AND	0.108222811671088
hsa-mir-30c-1	CTCF	ARL8B	AND	0.107692307692308
hsa-mir-424	CTCF	ARL8B	~RF1*RF2	0.144628099173554
hsa-mir-23a	CTCF	ARL8B	AND	0.174008842397272
hsa-mir-183	CTCF	ARL8B	~RF1*RF2	0.169832828196184
hsa-mir-16-1	CTCF	ARL8B	AND	0.119700395703787
hsa-mir-29a	CTCF	ARL8B	~RF1*RF2	0.105808295540438
hsa-mir-142	CTCF	ARL8B	AND	0.109570925921553
hsa-mir-422a	CTCF	ARL8B	AND	0.131418485237484
hsa-mir-132	CEBPB	ARNT	AND	0.137379736032565
hsa-mir-135b	CEBPB	ARNT	AND	0.140164486776824
hsa-mir-107	CEBPB	ARNT	AND	0.137547022007524
hsa-mir-10a	CEBPB	ARNT	AND	0.121668164120994
hsa-mir-942	RAD21	ARPC3	~RF1+RF2	0.109090909090909
hsa-mir-942	ELF1	ARPC3	NAND	0.0941020268448022
hsa-mir-942	SPI1	ARPC3	RF2	0.16332764990054
hsa-mir-26b	SPI1	ARPC3	RF2	0.150082157629327
hsa-mir-613	RAD21	ARPC3	RF1	0.147658242392485
hsa-mir-613	ELF1	ARPC3	RF1	0.150884690358375
hsa-mir-613	SPI1	ARPC3	AND	0.155001722241358
hsa-mir-26a-2	RAD21	ARPC3	~RF1+RF2	0.0896611805702715
hsa-mir-26a-2	ELF1	ARPC3	~RF1+RF2	0.0876688251618872
hsa-mir-26a-2	SPI1	ARPC3	RF2	0.156818181818182
hsa-mir-126	RAD21	ARPC3	~RF1	0.0998886884269068
hsa-mir-126	ELF1	ARPC3	~RF1	0.09765625
hsa-mir-126	SPI1	ARPC3	RF2	0.152133381288421
hsa-mir-641	SPI1	ARPC3	RF2	0.14108818011257
hsa-mir-149	EGR1	ARPC4	RF1	0.127447552447552
hsa-mir-149	EGR1	ARPC4	RF1	0.127447552447552
hsa-mir-149	EGR1	ARPC4	RF1	0.127447552447552
hsa-mir-149	EGR1	ARPC4	RF1	0.127447552447552
hsa-mir-199b	TAL1	ARRDC2	~RF1+RF2	0.19650394101195
hsa-mir-589	NRF1	ARSK	NAND	0.188752642706131
hsa-mir-223	IRF1	ARVCF	~RF1+RF2	0.0969566949930034
hsa-mir-223	FOSL1	ARVCF	~RF1+RF2	0.10466728387385
hsa-mir-223	MYC	ARVCF	~RF1+RF2	0.114169412676875
hsa-mir-223	HMGN3	ARVCF	~RF1+RF2	0.126504941599281
hsa-mir-223	SIN3A	ARVCF	~RF1+RF2	0.103011344271873
hsa-mir-223	SP1	ARVCF	~RF1+RF2	0.110788196871411
hsa-mir-223	FOS	ARVCF	NAND	0.11158381848037
hsa-mir-223	HDAC2	ARVCF	~RF1+RF2	0.117752306402013
hsa-mir-223	GATA2	ARVCF	~RF1+RF2	0.135753938484621
hsa-mir-223	NFYB	ARVCF	~RF1+RF2	0.107705267330658
hsa-mir-223	ETS1	ARVCF	~RF1+RF2	0.121665783430489
hsa-mir-223	NFYA	ARVCF	NAND	0.126843876843877
hsa-mir-223	XRCC4	ARVCF	NAND	0.144855381697487
hsa-mir-223	MAFK	ARVCF	~RF1+RF2	0.133396584440228
hsa-mir-223	TAL1	ARVCF	~RF1+RF2	0.154741692942032
hsa-mir-223	CTCFL	ARVCF	NAND	0.11736815931644
hsa-mir-29a	BCL3	ARVCF	OR	0.107262815212898
hsa-mir-29a	FOSL1	ARVCF	OR	0.0912121212121212
hsa-mir-29a	MYC	ARVCF	OR	0.0936596736596737
hsa-mir-29a	HMGN3	ARVCF	~RF1+RF2	0.0954901315789474
hsa-mir-29a	SIN3A	ARVCF	OR	0.118148148148148
hsa-mir-29a	SP1	ARVCF	OR	0.104031168831169
hsa-mir-29a	SMC3	ARVCF	OR	0.102844413250372
hsa-mir-29a	GATA2	ARVCF	RF2	0.127406082250862
hsa-mir-29a	STAT1	ARVCF	OR	0.112554112554113
hsa-mir-29a	NFYB	ARVCF	OR	0.112033945937042
hsa-mir-29a	CTCF	ARVCF	OR	0.100802773216566
hsa-mir-29a	ZBTB7A	ARVCF	RF1+~RF2	0.106875962405644
hsa-mir-29a	ETS1	ARVCF	OR	0.129439655172414
hsa-mir-29a	NFYA	ARVCF	~RF2	0.101362052581565
hsa-mir-29a	MAFK	ARVCF	OR	0.0961680399366596
hsa-mir-29a	TAL1	ARVCF	RF2	0.16021908055451
hsa-mir-29a	CTCFL	ARVCF	RF1+~RF2	0.103355983433509
hsa-mir-328	IRF1	ARVCF	RF1+~RF2	0.0966763429987932
hsa-mir-328	MYC	ARVCF	OR	0.103209290709291
hsa-mir-328	HMGN3	ARVCF	~RF1+RF2	0.100003703840883
hsa-mir-328	SIN3A	ARVCF	~RF1+RF2	0.113442970822281
hsa-mir-328	FOS	ARVCF	NAND	0.110952738184546
hsa-mir-328	SMC3	ARVCF	~RF1+RF2	0.0941237334094477
hsa-mir-328	GATA2	ARVCF	RF2	0.130718954248366
hsa-mir-328	STAT1	ARVCF	NAND	0.11838979784886
hsa-mir-328	NFYB	ARVCF	~RF1+RF2	0.100014598007372
hsa-mir-328	NFYA	ARVCF	~RF2	0.104909863423795
hsa-mir-328	MAFK	ARVCF	~RF1+RF2	0.115120173364854
hsa-mir-328	TAL1	ARVCF	RF2	0.156533892382949
hsa-mir-328	CTCFL	ARVCF	RF1+~RF2	0.104756082464732
hsa-mir-330	FOSL1	ARVCF	XNOR	0.118271236959762
hsa-mir-330	MYC	ARVCF	OR	0.10040164921215
hsa-mir-330	HMGN3	ARVCF	OR	0.124012158054711
hsa-mir-330	SIN3A	ARVCF	OR	0.0971289262072949
hsa-mir-330	SP1	ARVCF	OR	0.0941991341991342
hsa-mir-330	FOS	ARVCF	NAND	0.10157967032967
hsa-mir-330	GATA2	ARVCF	RF2	0.12288260758849
hsa-mir-330	NFYB	ARVCF	OR	0.112505303994666
hsa-mir-330	NFYA	ARVCF	RF1+~RF2	0.116032116032116
hsa-mir-330	XRCC4	ARVCF	~RF2	0.117798656801755
hsa-mir-330	MAFK	ARVCF	OR	0.104800236344213
hsa-mir-330	TAL1	ARVCF	RF2	0.161022140057021
hsa-mir-330	CTCFL	ARVCF	NAND	0.101550351127256
hsa-mir-590	BCL3	ARVCF	~RF1+RF2	0.11095703125
hsa-mir-590	MYC	ARVCF	~RF1+RF2	0.112029684601113
hsa-mir-590	HMGN3	ARVCF	~RF1+RF2	0.119854721549637
hsa-mir-590	SIN3A	ARVCF	~RF1+RF2	0.115662948683587
hsa-mir-590	SP1	ARVCF	~RF1+RF2	0.109191836734694
hsa-mir-590	FOS	ARVCF	RF1+~RF2	0.108179680974665
hsa-mir-590	HDAC2	ARVCF	~RF1+RF2	0.101792943898207
hsa-mir-590	SMC3	ARVCF	~RF1+RF2	0.126388888888889
hsa-mir-590	GATA2	ARVCF	RF2	0.129106180471095
hsa-mir-590	NFYB	ARVCF	~RF1+RF2	0.108642726719416
hsa-mir-590	ZBTB7A	ARVCF	NAND	0.10304462602137
hsa-mir-590	SP2	ARVCF	~RF1+RF2	0.104125771989823
hsa-mir-590	ETS1	ARVCF	~RF1+RF2	0.107625405413267
hsa-mir-590	NFYA	ARVCF	NAND	0.12409485897858
[truncated: 23,940 more rows]
