# Supplementary material for: Loregic: A Method to Characterize the Cooperative Logic of Regulatory Factors
Source: PLoS Comput Biol. 2015 Apr 17;11(4):e1004132. doi: 10.1371/journal.pcbi.1004132 (PMC4401777; doi:10.1371/journal.pcbi.1004132)
Supplement: S4 Table — (TXT) [file pcbi.1004132.s008.txt]

distTF	TF	target	logic_gate	score
FOSL1	GABPA	ACP2	NOR	0.120046638165565
TAL1	GABPA	ACP2	NOR	0.122688703140831
FOSL1	YY1	ACP2	NOR	0.12263383742257
TAL1	YY1	ACP2	NOR	0.119799699167952
GATA2	EGR1	AGFG2	~RF2	0.0943709987426296
GATA2	FOS	AGFG2	RF1	0.0742167487684729
GATA2	NFYA	AGFG2	XOR	0.10964078502723
GATA2	NFYB	AGFG2	~RF2	0.087772052728248
CTCF	TAL1	ANK1	AND	0.288351907021222
MAX	SP2	ARHGEF1	~RF1*RF2	0.128353626396795
CTCF	NRF1	ARMC6	OR	0.148395721925134
CTCF	YY1	ATP13A1	NAND	0.126767486613119
RAD21	YY1	ATP13A1	~RF1	0.11264072861248
SMC3	YY1	ATP13A1	~RF2	0.119315811430955
EGR1	TAL1	BNIP3L	RF2	0.151162191603368
YY1	TAL1	BNIP3L	AND	0.198581791773087
CTCF	GATA2	C1orf55	AND	0.126850144228496
MAX	GATA2	C1orf55	RF1	0.140608782147388
RAD21	GATA2	C1orf55	AND	0.166025641025641
SMC3	GATA2	C1orf55	RF1	0.182789456122789
CTCF	CCNT2	C1orf55	AND	0.146165656565657
MAX	CCNT2	C1orf55	AND	0.158671662264808
RAD21	CCNT2	C1orf55	AND	0.191738137684084
SMC3	CCNT2	C1orf55	AND	0.206653225806452
CTCF	GTF2B	C1orf55	AND	0.134789638673486
MAX	GTF2B	C1orf55	AND	0.190162679425837
RAD21	GTF2B	C1orf55	AND	0.161470585163965
SMC3	GTF2B	C1orf55	AND	0.224791859389454
CTCF	HMGN3	C1orf55	RF2	0.193679251455866
MAX	HMGN3	C1orf55	RF2	0.166195085629188
RAD21	HMGN3	C1orf55	RF2	0.185394498653362
SMC3	HMGN3	C1orf55	AND	0.183530364179673
CTCF	TAL1	C1orf55	RF2	0.173657310951156
MAX	TAL1	C1orf55	RF2	0.170320588654803
RAD21	TAL1	C1orf55	AND	0.235133410218226
SMC3	TAL1	C1orf55	AND	0.264586780639099
CTCF	NRF1	C1orf63	~RF1+RF2	0.130971795552521
MAX	EGR1	C20orf43	XOR	0.133649410063151
MAX	ELF1	C20orf43	RF2	0.142943907768386
TAL1	ELF1	C20orf43	RF2	0.132948184555247
EGR1	SP2	CD79A	~RF1*RF2	0.120856170856171
MAX	SIX5	CEP170	RF1	0.212191358024691
CCNT2	RAD21	CITED2	AND	0.0944122349527755
CEBPB	RAD21	CITED2	RF2	0.0934959349593496
TAL1	RAD21	CITED2	AND	0.127033115130886
MAX	SP2	COPS4	NAND	0.198461328976035
CTCF	EGR1	CORO1C	~RF1+RF2	0.0878977272727273
CTCFL	EGR1	CORO1C	~RF1+RF2	0.102429149797571
HEY1	EGR1	CORO1C	OR	0.085886155016023
HMGN3	EGR1	CORO1C	OR	0.0900536033353186
MAX	EGR1	CORO1C	~RF1+RF2	0.111374508385959
RAD21	EGR1	CORO1C	RF1	0.132553606237817
YY1	EGR1	CORO1C	RF1	0.0869433485045085
HEY1	EGR1	CPPED1	AND	0.125105720958744
MAX	EGR1	CPPED1	~RF1*RF2	0.180682991516483
YY1	EGR1	CPPED1	~RF1*RF2	0.123617633691865
ZBTB33	EGR1	CPPED1	~RF1*RF2	0.157295732074618
CTCF	STAT1	CSF1	RF2	0.137448806313056
MAX	STAT1	CSF1	~RF1*RF2	0.175314045979241
RAD21	STAT1	CSF1	AND	0.156413793103448
SMC3	STAT1	CSF1	~RF1*RF2	0.140385674931129
CEBPB	SPI1	CTSS	AND	0.289410495361604
CTCF	SPI1	CTSS	~RF1*RF2	0.240925467688536
RAD21	SPI1	CTSS	~RF1*RF2	0.178804347826087
SMC3	SPI1	CTSS	~RF1*RF2	0.215871710526316
CTCF	CTCFL	CXXC1	~RF1*RF2	0.121973908111174
MAX	CTCFL	CXXC1	RF1*~RF2	0.114794986589858
RAD21	CTCFL	CXXC1	~RF1	0.176482167386185
SMC3	CTCFL	CXXC1	~RF1	0.115690215219019
CTCF	YY1	CXXC1	NOR	0.155179497752916
MAX	YY1	CXXC1	NOR	0.120914596158799
RAD21	YY1	CXXC1	~RF1	0.149662993592444
SMC3	YY1	CXXC1	NOR	0.133645739344724
CCNT2	FOS	DCAF11	NOR	0.174810385189067
GATA2	FOS	DCAF11	RF1*~RF2	0.149389920424403
TAL1	FOS	DCAF11	RF1*~RF2	0.12022819831039
FOSL1	STAT1	DHX58	~RF1*RF2	0.136750606675419
RAD21	STAT1	DHX58	~RF1*RF2	0.115161803713528
MAX	STAT2	DHX58	AND	0.122960151802657
RAD21	STAT2	DHX58	~RF1*RF2	0.12093058968059
CCNT2	NFYB	ETV4	NAND	0.107936519486568
EGR1	NFYB	ETV4	~RF2	0.106878510261174
GATA1	NFYB	ETV4	RF1+~RF2	0.111719239790438
GATA2	NFYB	ETV4	~RF2	0.106800166875261
HMGN3	NFYB	ETV4	NAND	0.128004280184917
MAX	NFYB	ETV4	NAND	0.105635764759501
RAD21	NFYB	ETV4	~RF2	0.106374784635654
SMC3	NFYB	ETV4	NAND	0.114565483476132
TAL1	NFYB	ETV4	RF1+~RF2	0.110364730407014
YY1	NFYB	ETV4	~RF2	0.103899093884129
CTCF	E2F6	EZH2	~RF1+RF2	0.161030434782609
RAD21	E2F6	EZH2	XNOR	0.148348623853211
MAX	FOS	FAM126A	~RF1+RF2	0.110546619727217
USF1	FOS	FAM126A	OR	0.111160807019973
CTCF	NFYA	FAM126A	RF1+~RF2	0.117413525190195
USF1	NFYA	FAM126A	RF1+~RF2	0.121047329505837
MAX	NFYB	FAM126A	~RF1+RF2	0.138233563365966
CTCF	SPI1	FGD2	~RF1*RF2	0.170498676839537
RAD21	SPI1	FGD2	RF2	0.184034966643662
SMC3	SPI1	FGD2	RF2	0.155816733674464
CEBPB	MAX	ILF3	NOR	0.111810276679842
CEBPB	USF1	ILF3	~RF1*RF2	0.115071919949969
CEBPB	NFE2	ILF3	NOR	0.117098626954958
CEBPB	USF2	ILF3	~RF1*RF2	0.106630756583095
CTCF	NRF1	IPO11	RF1	0.183411082034361
YY1	NRF1	IPO11	RF1	0.118436374983826
MAX	EGR1	JHDM1D	XNOR	0.0980728483503178
YY1	EGR1	JHDM1D	~RF1*RF2	0.0787759430389335
MAX	CCNT2	JHDM1D	~RF2	0.0975995244237367
YY1	CCNT2	JHDM1D	~RF2	0.0981785063752277
CTCF	EGR1	KCNH2	RF1	0.125685876623377
RAD21	EGR1	KCNH2	~RF2	0.107608695652174
SMC3	EGR1	KCNH2	~RF2	0.101860089969484
CTCF	GATA2	KCNH2	RF1	0.121134203433111
RAD21	GATA2	KCNH2	RF2	0.0990074441687345
CTCF	RAD21	KCNH2	RF1	0.122934377686503
CTCF	TAL1	KCNH2	RF2	0.231711353856339
RAD21	TAL1	KCNH2	RF2	0.230848756965361
SMC3	TAL1	KCNH2	RF2	0.257690090329805
CEBPB	NFYA	KPNB1	XOR	0.0725925596438999
CEBPB	NFYB	KPNB1	XNOR	0.089529826014913
EGR1	GATA2	LYL1	~RF1+RF2	0.174180847288643
YY1	GATA2	LYL1	OR	0.18981516987499
GATA2	BCL3	MCM7	NAND	0.147427392009435
GATA2	SIN3A	MCM7	~RF1+RF2	0.175448717948718
STAT1	SRF	NAPSA	NAND	0.190590350614324
CEBPB	FOSL1	NEK2	~RF1+RF2	0.172635445362718
CTCF	BCL3	NFE2	RF1+~RF2	0.167134831460674
SMC3	BCL3	NFE2	RF1+~RF2	0.192665989159892
CTCF	GATA2	NFE2	OR	0.28798411122145
RAD21	GATA2	NFE2	RF2	0.23845464571271
SMC3	GATA2	NFE2	OR	0.258178178178178
CTCF	TAL1	NFE2	OR	0.18400607512121
CTCF	GABPA	NFKBIL1	XNOR	0.0857714002355421
RAD21	GABPA	NFKBIL1	XNOR	0.0802469135802469
SMC3	RAD21	NFKBIL1	~RF1+RF2	0.0927835051546392
CTCF	SIX5	NFKBIL1	RF1+~RF2	0.0879329004329004
RAD21	SIX5	NFKBIL1	~RF2	0.0827253994165975
SMC3	SIX5	NFKBIL1	NOR	0.0944300890037324
SMC3	CTCF	NFKBIL1	~RF1+RF2	0.0890813141073287
FOSL1	GABPA	NR1H3	RF1+~RF2	0.126587640886125
E2F6	GABPA	NUDT1	OR	0.17253404924044
EGR1	ETS1	ORMDL3	~RF1	0.128670792747578
EGR1	SIX5	ORMDL3	~RF1	0.127088637169282
MAX	SIX5	ORMDL3	OR	0.11456098956099
CCNT2	EGR1	PCM1	OR	0.145853532028647
NFYA	EGR1	PCM1	RF1	0.196858569888632
SIRT6	EGR1	PCM1	NAND	0.164140869905956
SP1	EGR1	PCM1	NAND	0.207938026885395
YY1	EGR1	PCM1	RF1+~RF2	0.152658970361163
NFYA	ELF1	PCM1	RF1	0.198369293875277
SP1	ELF1	PCM1	~RF1	0.182061154553514
SMC3	REST	PDE4C	~RF1*RF2	0.156058751529988
GATA2	CTCFL	PPP6C	NOR	0.0842082388254309
MAX	CTCFL	PPP6C	~RF1	0.105898375129144
NFYA	CTCFL	PPP6C	~RF1	0.16142365097589
NFYB	CTCFL	PPP6C	~RF1	0.15255530129672
TBP	CTCFL	PPP6C	~RF2	0.0790820868945869
YY1	CTCFL	PPP6C	XOR	0.105739673859975
HEY1	SP1	PRMT1	~RF2	0.162459720730397
IRF1	SP1	PRMT1	~RF2	0.155471758028024
MAX	SP1	PRMT1	RF1+~RF2	0.146902626262626
TBP	SP1	PRMT1	~RF2	0.164875185283349
YY1	SP1	PRMT1	~RF2	0.147369452437679
HEY1	SP2	PRMT1	~RF2	0.117594711416222
IRF1	SP2	PRMT1	~RF2	0.10599462727164
MAX	SP2	PRMT1	~RF2	0.121565113500597
HEY1	ZBTB7A	PRMT1	~RF2	0.195756392045455
IRF1	ZBTB7A	PRMT1	~RF2	0.179353047934237
MAX	ZBTB7A	PRMT1	~RF2	0.177692039241537
TBP	ZBTB7A	PRMT1	~RF2	0.216376405634718
YY1	ZBTB7A	PRMT1	~RF2	0.177538889355468
HEY1	FOS	PRMT1	NAND	0.0923326835607537
IRF1	FOS	PRMT1	~RF1	0.0939811318492945
TBP	FOS	PRMT1	XOR	0.0989106333751085
YY1	FOS	PRMT1	RF1	0.123214285714286
MAX	IRF1	PRMT1	RF1+~RF2	0.0998533976783618
TBP	IRF1	PRMT1	NAND	0.106230078238192
YY1	IRF1	PRMT1	RF1+~RF2	0.121678321678322
HEY1	NFYA	PRMT1	RF2	0.146184175354183
MAX	NFYA	PRMT1	RF2	0.132063070597406
TBP	NFYA	PRMT1	RF2	0.140585444982427
IRF1	NFYB	PRMT1	RF2	0.175775311644877
MAX	NFYB	PRMT1	RF2	0.178798091653171
TBP	NFYB	PRMT1	RF2	0.184800113679424
YY1	NFYB	PRMT1	RF2	0.169889873757722
CTCF	SP2	PRPSAP1	OR	0.147859078590786
TAL1	THAP1	PRPSAP1	RF2	0.193232001643217
CTCF	EGR1	PTP4A2	NOR	0.162236201298701
CTCF	MAX	PTP4A2	NOR	0.15462484692129
CTCF	E2F6	RAD51C	RF2	0.201782608695652
RAD21	E2F6	RAD51C	RF2	0.209474562135113
SMC3	E2F6	RAD51C	RF2	0.217802753573136
CTCF	FOS	RBM4	NOR	0.161231557642475
RAD21	FOS	RBM4	NOR	0.150131789897014
CTCF	EGR1	RC3H2	AND	0.100790888798701
RAD21	EGR1	RC3H2	AND	0.113367658276125
CTCF	CHD2	RC3H2	AND	0.0914780213199186
EGR1	CHD2	RC3H2	AND	0.0982443999271535
SMC3	CHD2	RC3H2	~RF1*RF2	0.0987538739669422
SIX5	YY1	RPL13A	~RF1*RF2	0.211328320802005
CTCF	SMARCA4	RPL13A	~RF1*RF2	0.193385074013158
EGR1	SMARCA4	RPL13A	AND	0.219720744680851
CTCF	CEBPB	RPL13A	NOR	0.180992313067785
CTCF	GTF2B	RPL36	RF1+~RF2	0.115607985480944
CCNT2	MYC	RPS12	~RF1*RF2	0.135870445868955
E2F6	MYC	RPS12	~RF1	0.18137187230371
MAX	MYC	RPS12	AND	0.134807256235828
USF1	MYC	RPS12	AND	0.122061482820977
CCNT2	SMARCA4	RPS12	~RF1*RF2	0.150558647701505
E2F6	SMARCA4	RPS12	~RF1*RF2	0.162021289960155
ETS1	SMARCA4	RPS12	~RF1*RF2	0.120774851045112
GATA1	SMARCA4	RPS12	AND	0.128708938120703
MAX	SMARCA4	RPS12	RF2	0.111749680715198
TAL1	SMARCA4	RPS12	~RF1*RF2	0.118611570247934
USF1	SMARCA4	RPS12	~RF1*RF2	0.112670866151092
CCNT2	GTF2B	RPS12	NOR	0.125361620057859
ETS1	GTF2B	RPS12	NOR	0.130826210826211
GATA1	GTF2B	RPS12	RF1*~RF2	0.133287764866712
MAX	GTF2B	RPS12	~RF2	0.112204836415363
TAL1	GTF2B	RPS12	RF1*~RF2	0.124457885709127
USF1	GTF2B	RPS12	~RF2	0.114630863008657
CCNT2	SMARCB1	RPS12	~RF1*RF2	0.138349245923794
E2F6	SMARCB1	RPS12	~RF1	0.157387369663585
ETS1	SMARCB1	RPS12	~RF1*RF2	0.114897032468032
GATA1	SMARCB1	RPS12	AND	0.112820512820513
GATA2	SMARCB1	RPS12	RF2	0.105074626865672
TAL1	SMARCB1	RPS12	~RF1*RF2	0.12443919716647
USF1	SMARCB1	RPS12	AND	0.141581297609666
E2F6	IRF1	RPS12	~RF1	0.166318139097744
GATA1	IRF1	RPS12	RF1*~RF2	0.11551966873706
CTCF	NRF1	RPS6KB1	AND	0.0902077889759861
RAD21	NRF1	RPS6KB1	OR	0.100271002710027
SMC3	NRF1	RPS6KB1	RF1	0.132263560158498
CCNT2	SPI1	RTN4	RF2	0.122672872340426
CEBPB	SPI1	RTN4	AND	0.181516231739954
GATA1	SPI1	RTN4	RF2	0.106774800773468
GATA2	SPI1	RTN4	~RF1*RF2	0.122918766271941
HMGN3	SPI1	RTN4	RF2	0.112332112332112
MAX	SPI1	RTN4	~RF1*RF2	0.117396231036665
TBP	SPI1	RTN4	RF2	0.132344871367241
USF1	SPI1	RTN4	RF2	0.109686615658736
YY1	SPI1	RTN4	RF2	0.10906740318505
CCNT2	ZBTB7A	RTN4	RF2	0.168982972848596
CEBPB	ZBTB7A	RTN4	RF2	0.14188451283464
EGR1	ZBTB7A	RTN4	RF2	0.163572060123784
GATA1	ZBTB7A	RTN4	RF2	0.16004474635148
GATA2	ZBTB7A	RTN4	RF2	0.161043802423113
HMGN3	ZBTB7A	RTN4	RF2	0.170529228640609
MAX	ZBTB7A	RTN4	RF2	0.167055236728838
TAL1	ZBTB7A	RTN4	RF2	0.156156080945702
TBP	ZBTB7A	RTN4	RF2	0.171477286566801
USF1	ZBTB7A	RTN4	RF2	0.177339901477832
YY1	ZBTB7A	RTN4	RF2	0.165521681923798
CEBPB	JUN	RTN4	RF1	0.138463187225378
EGR1	JUN	RTN4	XNOR	0.0986616910748084
GATA1	JUN	RTN4	~RF1	0.0962746634102133
GATA2	JUN	RTN4	~RF1	0.105487059692282
HMGN3	JUN	RTN4	AND	0.0967320261437909
MAX	JUN	RTN4	~RF1*RF2	0.085785
TAL1	JUN	RTN4	~RF1	0.111515151515151
TBP	JUN	RTN4	~RF1+RF2	0.0852821128451381
USF1	JUN	RTN4	OR	0.0850597493442145
YY1	JUN	RTN4	~RF1*RF2	0.0931938431938432
CTCF	STAT1	RUNX1	~RF2	0.14187619425084
RAD21	STAT1	RUNX1	NAND	0.122054497226911
YY1	STAT1	RUNX1	NAND	0.125294617283951
MAX	RAD21	SGPL1	~RF1	0.140354430379747
NFYA	RAD21	SGPL1	NOR	0.126384207992297
NFYB	RAD21	SGPL1	NOR	0.0969465317291404
USF1	RAD21	SGPL1	~RF2	0.101383114589277
USF2	RAD21	SGPL1	RF1+~RF2	0.0964093167482998
MAX	CTCF	SGPL1	~RF1	0.138795829188905
NFYA	CTCF	SGPL1	~RF1	0.115209925778221
NFYB	CTCF	SGPL1	NAND	0.110199637023593
USF1	CTCF	SGPL1	RF1+~RF2	0.0912996777658432
USF2	CTCF	SGPL1	RF1+~RF2	0.0897378688543347
CTCF	USF1	STMN1	RF1+~RF2	0.140130546145584
RAD21	USF1	STMN1	RF1+~RF2	0.141143507573768
SMC3	USF1	STMN1	RF1+~RF2	0.197230268974824
CTCF	ZBTB7A	STMN1	RF1+~RF2	0.157083333333333
RAD21	ZBTB7A	STMN1	RF1+~RF2	0.140856840924776
CTCF	MAX	STMN1	OR	0.134550743987649
CCNT2	TAL1	TAL1	RF2	0.921202737940026
CTCF	SRF	TCEA1	RF1	0.230646275130551
E2F6	SRF	TCEA1	OR	0.091782360476674
GATA1	SRF	TCEA1	RF1+~RF2	0.100187353629977
GATA2	SRF	TCEA1	RF1+~RF2	0.0970448670961769
MAX	SRF	TCEA1	~RF1+RF2	0.105766389096535
RAD21	SRF	TCEA1	RF1	0.181587301587302
SMC3	SRF	TCEA1	RF1	0.221439574637249
TAL1	SRF	TCEA1	RF1	0.179854172292736
TAL1	ELF1	TPM1	RF1*~RF2	0.177003168854685
TAL1	RAD21	TPM1	AND	0.153071850052065
CTCF	NRF1	TRIM37	OR	0.154050218275236
RAD21	NRF1	TRIM37	~RF1+RF2	0.122732919254658
NFYB	TAL1	TUBB1	RF2	0.196395570602759
CTCF	NRF1	TUBD1	RF1+~RF2	0.106416912687909
RAD21	NRF1	TUBD1	~RF1+RF2	0.144390243902439
SMC3	NRF1	TUBD1	OR	0.124738074694934
CCNT2	CTCFL	UBAC1	~RF1	0.12672907789509
CEBPB	CTCFL	UBAC1	RF1*~RF2	0.114805367523676
EGR1	CTCFL	UBAC1	~RF1	0.11648532388664
ETS1	CTCFL	UBAC1	RF1*~RF2	0.0928688909774436
HMGN3	CTCFL	UBAC1	~RF1	0.0990021915543047
TAL1	CTCFL	UBAC1	RF1	0.154788011695906
CCNT2	ETS1	UBAC1	~RF1	0.138095238095238
CEBPB	ETS1	UBAC1	AND	0.100090291662509
EGR1	ETS1	UBAC1	~RF1	0.133816291638415
HMGN3	ETS1	UBAC1	~RF1*RF2	0.116700565819032
IRF1	ETS1	UBAC1	~RF1*RF2	0.110571781160016
MAX	ETS1	UBAC1	~RF1*RF2	0.116711099517412
TAL1	ETS1	UBAC1	RF1	0.155740227762388
CCNT2	GABPA	UBAC1	NOR	0.154128086419753
CEBPB	GABPA	UBAC1	RF1*~RF2	0.132533733133433
ETS1	GABPA	UBAC1	RF1*~RF2	0.108520150933824
GATA2	GABPA	UBAC1	NOR	0.117374274661509
HMGN3	GABPA	UBAC1	NOR	0.133099882889546
IRF1	GABPA	UBAC1	NOR	0.106915508073964
MAX	GABPA	UBAC1	NOR	0.150419658206088
RAD21	GABPA	UBAC1	RF1*~RF2	0.115602453102453
STAT1	GABPA	UBAC1	RF1*~RF2	0.130165289256198
TAL1	GABPA	UBAC1	RF1	0.148542159180457
USF1	GABPA	UBAC1	NOR	0.114180221248735
YY1	GABPA	UBAC1	XOR	0.140486111111111
CCNT2	SIX5	UBAC1	~RF1	0.138946231778194
CEBPB	SIX5	UBAC1	RF1*~RF2	0.0934681336108633
EGR1	SIX5	UBAC1	~RF1	0.119106699751861
ETS1	SIX5	UBAC1	RF1*~RF2	0.103239885848582
HMGN3	SIX5	UBAC1	NOR	0.138421909306182
MAX	SIX5	UBAC1	NOR	0.12966537966538
STAT1	SIX5	UBAC1	RF1*~RF2	0.116
TAL1	SIX5	UBAC1	RF1	0.155060606060606
CEBPB	TAL1	UBAC1	RF2	0.165614268306193
EGR1	TAL1	UBAC1	~RF1*RF2	0.160748984278396
ETS1	TAL1	UBAC1	RF2	0.155740227762388
GATA2	TAL1	UBAC1	RF2	0.1510514444961
HMGN3	TAL1	UBAC1	RF2	0.162120890774125
IRF1	TAL1	UBAC1	~RF1*RF2	0.153363908275174
MAX	TAL1	UBAC1	RF2	0.164741121095421
RAD21	TAL1	UBAC1	RF2	0.149459345840531
STAT1	TAL1	UBAC1	RF2	0.178576673422034
USF1	TAL1	UBAC1	RF2	0.164929971988796
YY1	TAL1	UBAC1	RF2	0.148253321498309
CEBPB	BCLAF1	UBE2L3	AND	0.105042215734238
CEBPB	EGR1	UBE2L3	~RF1*RF2	0.12560553633218
CEBPB	ELF1	UBE2L3	RF2	0.113364361702128
CEBPB	ETS1	UBE2L3	NOR	0.0946800056266975
CEBPB	FOSL1	UBE2L3	~RF2	0.127342948198563
CEBPB	HDAC2	UBE2L3	RF2	0.115854750031965
CEBPB	SIN3A	UBE2L3	NOR	0.097585601404741
CEBPB	SP1	UBE2L3	~RF2	0.243192118226601
CEBPB	YY1	UBE2L3	RF2	0.185087099811676
CEBPB	MYC	UBE2L3	RF2	0.106346620904292
CEBPB	SMARCA4	UBE2L3	AND	0.0941975025776148
CEBPB	JUN	UBE2L3	~RF1*RF2	0.0999064421277733
CEBPB	HMGN3	UBE2L3	~RF2	0.11302281123253
CEBPB	SMARCB1	UBE2L3	AND	0.0920375040524535
CEBPB	STAT1	UBE2L3	AND	0.110977443609023
CEBPB	GTF2B	UBE2L3	RF2	0.206532861078316
CEBPB	XRCC4	UBE2L3	RF2	0.147038257916292
CEBPB	JUN	VIM	OR	0.172180976278552
GATA2	JUN	VIM	~RF1+RF2	0.200393200245855
MAX	JUN	VIM	~RF1+RF2	0.16492
TAL1	JUN	VIM	~RF1+RF2	0.209066666666667
CTCF	SPI1	ZNF789	NAND	0.138760009622985
RAD21	SPI1	ZNF789	NAND	0.174016563146998
