# Supplementary material for: Loregic: A Method to Characterize the Cooperative Logic of Regulatory Factors
Source: PLoS Comput Biol. 2015 Apr 17;11(4):e1004132. doi: 10.1371/journal.pcbi.1004132 (PMC4401777; doi:10.1371/journal.pcbi.1004132)
Supplement: S5 Table — (TXT) [file pcbi.1004132.s009.txt]

TF1	TF2	target	#ofTF1_motif	#ofTF2_motif	logic_gate
YER111C	YKL043W	YDR528W	0	5	AND
YER111C	YKL043W	YIR021W	0	5	AND
YER111C	YKL043W	YNL180C	0	4	AND
YGR249W	YKL043W	YAL064W	0	3	AND
YGR249W	YKL043W	YJR158W	0	7	AND
YGR249W	YMR016C	YIL118W	0	6	AND
YGR249W	YMR016C	YJR158W	0	3	AND
YKL043W	YMR016C	YGR146C	3	0	AND
YBR083W	YGR249W	YOR028C	3	0	AND
YBR083W	YMR016C	YOR030W	0	2	AND
YBR083W	YOR344C	YLL015W	1	0	AND
YCL067C	YJL056C	YCL066W	1	0	AND
YCL067C	YPL248C	YCL066W	1	0	AND
YCR065W	YER111C	YDR528W	13	0	AND
YCR065W	YER111C	YMR308C	18	0	AND
YDL056W	YER111C	YDR528W	2	0	AND
YDR043C	YIL101C	YDL246C	0	3	AND
YDR043C	YIL101C	YGR249W	0	4	AND
YDR043C	YIL101C	YJR158W	0	2	AND
YDR043C	YIL101C	YJR159W	0	3	AND
YDR043C	YKL043W	YAL064W	0	3	AND
YDR043C	YKL043W	YDL246C	0	4	AND
YDR043C	YKL043W	YEL070W	0	4	AND
YDR043C	YKL043W	YFR017C	0	5	AND
YDR043C	YKL043W	YIL101C	0	7	AND
YDR043C	YKL043W	YIL119C	0	10	AND
YDR043C	YKL043W	YIL172C	0	6	AND
YDR043C	YKL043W	YJR158W	0	7	AND
YDR043C	YKL043W	YJR159W	0	4	AND
YDR043C	YKL043W	YML131W	0	4	AND
YDR043C	YKL043W	YNR060W	0	8	AND
YDR043C	YKL043W	YOR178C	0	7	AND
YDR043C	YKL043W	YOR227W	0	6	AND
YDR043C	YKL043W	YOR313C	0	3	AND
YDR043C	YMR070W	YOL085C	0	4	AND
YDR043C	YOR028C	YDR441C	0	1	AND
YDR043C	YOR028C	YEL045C	0	3	AND
YDR043C	YOR028C	YHL041W	0	1	AND
YDR043C	YOR028C	YIL172C	0	4	AND
YDR043C	YOR028C	YJL219W	0	5	AND
YDR043C	YOR028C	YML131W	0	2	AND
YDR043C	YOR028C	YOL156W	0	5	AND
YDR146C	YHR084W	YAR009C	0	4	AND
YDR423C	YIR018W	YLL066C	0	8	AND
YFR034C	YML027W	YGL099W	0	3	AND
YGL071W	YPL202C	YDR151C	0	2	AND
YGL071W	YPL202C	YLR397C	0	1	AND
YGL071W	YPL202C	YPL251W	0	1	AND
YGL162W	YPL177C	YIL099W	3	0	AND
YGL162W	YPR065W	YMR016C	2	0	AND
YGL181W	YKL015W	YER138C	7	0	AND
YGR249W	YOR344C	YER001W	0	1	AND
YHR084W	YIL131C	YMR198W	6	0	AND
YKL032C	YMR016C	YOR025W	0	5	AND
YKL043W	YOR344C	YKL097C	12	0	AND
YLR256W	YML007W	YPR065W	3	0	AND
YLR256W	YMR037C	YKL052C	0	2	AND
YLR256W	YMR037C	YML028W	1	0	AND
YML007W	YMR037C	YLR302C	0	1	AND
YMR016C	YOR028C	YEL011W	0	2	AND
YOR028C	YPR065W	YDR042C	2	0	AND
YBL005W	YML027W	YMR193W	0	6	AND
YBL103C	YDL020C	YGR142W	0	2	AND
YBL103C	YER040W	YJR109C	0	12	AND
YBL103C	YER040W	YJR148W	0	3	AND
YBL103C	YER169W	YCR107W	0	1	AND
YBL103C	YGL073W	YGR142W	0	7	AND
YBL103C	YIR018W	YCR107W	0	10	AND
YBL103C	YKR034W	YLR082C	0	1	AND
YBL103C	YMR016C	YER129W	0	2	AND
YBL103C	YMR070W	YGL255W	0	3	AND
YBL103C	YOL089C	YDR042C	0	1	AND
YBL103C	YPR199C	YCR096C	0	9	AND
YBR083W	YDR043C	YDR441C	2	0	AND
YBR083W	YDR043C	YEL021W	0	1	AND
YBR083W	YDR207C	YPR151C	1	0	AND
YBR083W	YER111C	YNR044W	0	1	AND
YBR083W	YIL131C	YHR084W	3	0	AND
YBR083W	YIL131C	YHR094C	1	0	AND
YBR083W	YOL108C	YJL048C	2	0	AND
YBR182C	YDL056W	YHR194W	0	1	AND
YBR182C	YGL013C	YDR543C	0	1	AND
YBR182C	YGL013C	YOR138C	0	1	AND
YBR182C	YGL071W	YPL251W	1	0	AND
YBR182C	YGL254W	YOR140W	0	7	AND
YBR182C	YKR099W	YOR269W	1	0	AND
YBR182C	YML027W	YNL337W	0	1	AND
YBR182C	YMR070W	YIR020C	0	8	AND
YBR182C	YOL116W	YIR019C	0	4	AND
YBR240C	YML099C	YJL088W	0	6	AND
YCR018C	YCR106W	YBR168W	4	0	AND
YCR018C	YOL067C	YBR168W	4	0	AND
YCR065W	YDR043C	YIL118W	9	0	AND
YCR065W	YDR043C	YIL119C	7	0	AND
YCR065W	YDR043C	YOR227W	2	0	AND
YCR065W	YDR207C	YCL058C	11	0	AND
YCR065W	YFR034C	YPL217C	6	0	AND
YCR065W	YGL071W	YML132W	4	0	AND
YCR065W	YGR249W	YIL118W	9	0	AND
YCR065W	YIL131C	YMR198W	3	0	AND
YCR065W	YJL110C	YGL156W	7	0	AND
YCR065W	YKL032C	YBR007C	18	0	AND
YCR065W	YKL032C	YIL118W	9	0	AND
YCR065W	YLR256W	YLR206W	6	0	AND
YCR065W	YML027W	YHL048W	5	0	AND
YCR065W	YOL108C	YNR016C	13	0	AND
YCR096C	YML007W	YFL026W	2	0	AND
YCR106W	YDR213W	YER138C	0	7	AND
YCR106W	YHR084W	YER138C	0	2	AND
YCR106W	YHR084W	YKL179C	0	8	AND
YCR106W	YIL036W	YBR167C	0	1	AND
YCR106W	YLR013W	YOL166C	0	2	AND
YDL020C	YGL071W	YNL337W	0	1	AND
YDL020C	YHR084W	YNL145W	0	4	AND
YDL020C	YKL112W	YOR261C	1	0	AND
YDL020C	YLR256W	YNL337W	0	1	AND
YDL020C	YLR403W	YKL026C	0	2	AND
YDL020C	YPR196W	YNL337W	0	1	AND
YDL056W	YFL021W	YLR047C	2	0	AND
YDL056W	YGL254W	YDR526C	0	5	AND
YDL056W	YIL131C	YDR451C	4	0	AND
YDL056W	YKL032C	YBR007C	3	0	AND
YDL056W	YKL185W	YBR070C	4	0	AND
YDL056W	YMR016C	YLR342W	4	0	AND
YDL056W	YMR037C	YJR011C	1	0	AND
YDL056W	YNL216W	YDR501W	3	0	AND
YDL056W	YNL216W	YLR047C	2	0	AND
YDL056W	YOR344C	YKL097C	2	0	AND
YDL106C	YIL131C	YPR194C	28	0	AND
YDL106C	YOR162C	YER013W	28	0	AND
YDL170W	YGL013C	YBL113C	2	0	AND
YDL170W	YHL009C	YMR193W	0	3	AND
YDR043C	YDR207C	YFR015C	1	0	AND
YDR043C	YDR207C	YIR013C	1	0	AND
YDR043C	YEL009C	YLR267W	0	1	AND
YDR043C	YML007W	YDR010C	0	1	AND
YDR043C	YML007W	YDR040C	1	0	AND
YDR043C	YNL314W	YPL056C	0	2	AND
YDR043C	YOL089C	YEL001C	0	1	AND
YDR043C	YOL116W	YIR019C	0	4	AND
YDR043C	YPL248C	YOR140W	1	0	AND
YDR146C	YDR207C	YFR017C	1	0	AND
YDR146C	YDR207C	YHR138C	2	0	AND
YDR146C	YGL254W	YAL022C	0	5	AND
YDR146C	YOR028C	YBR157C	0	1	AND
YDR146C	YPL248C	YOR140W	2	0	AND
YDR207C	YEL009C	YDR035W	0	2	AND
YDR207C	YEL009C	YFL021W	0	1	AND
YDR207C	YGL013C	YFR017C	0	5	AND
YDR207C	YOL108C	YJR073C	0	2	AND
YDR207C	YPR065W	YAL038W	0	3	AND
YDR213W	YKL015W	YER138C	7	0	AND
YDR216W	YGL013C	YAL022C	6	0	AND
YDR253C	YGL209W	YOL083W	1	0	AND
YDR253C	YPL038W	YGL255W	2	0	AND
YDR310C	YGL071W	YJL044C	9	0	AND
YDR310C	YIR023W	YOR315W	10	0	AND
YDR310C	YJR094C	YDR523C	13	0	AND
YDR310C	YOR344C	YBR148W	12	0	AND
YDR421W	YIR018W	YCL066W	0	9	AND
YDR423C	YML007W	YJL101C	1	0	AND
YDR423C	YPL202C	YLR397C	0	1	AND
YDR451C	YDR463W	YCR096C	7	0	AND
YDR451C	YOR344C	YGL256W	8	0	AND
YDR451C	YPR065W	YAR009C	9	0	AND
YDR463W	YFL021W	YDR068W	0	1	AND
YDR463W	YIL036W	YBR167C	0	1	AND
YDR463W	YIR023W	YGR055W	4	0	AND
YEL009C	YGL071W	YJL198W	3	0	AND
YEL009C	YKR099W	YGL186C	3	0	AND
YEL009C	YOL028C	YBR254C	1	0	AND
YEL009C	YOR028C	YDR508C	0	3	AND
YER028C	YGR249W	YJR158W	1	0	AND
YER028C	YPL089C	YJR158W	1	0	AND
YER040W	YFR034C	YLR439W	7	0	AND
YER040W	YIR023W	YKR042W	5	0	AND
YER040W	YLR098C	YMR088C	16	0	AND
YER040W	YLR098C	YPR144C	13	0	AND
YER040W	YML007W	YJR109C	12	0	AND
YER040W	YML076C	YIR030C	10	0	AND
YER040W	YMR043W	YPL111W	8	0	AND
YER040W	YOL028C	YIR005W	13	0	AND
YER111C	YHR084W	YIR021W	0	6	AND
YER111C	YNL216W	YDR501W	1	0	AND
YER130C	YPL202C	YNL259C	0	2	AND
YER169W	YGL071W	YDR155C	2	0	AND
YER169W	YKL112W	YLL033W	0	1	AND
YER169W	YMR037C	YDR068W	0	1	AND
YER169W	YPL248C	YLR082C	0	1	AND
YFL021W	YKL020C	YLR047C	0	7	AND
YFR034C	YGR249W	YER001W	2	0	AND
YFR034C	YHR084W	YIL036W	0	7	AND
YGL013C	YIR018W	YBL111C	0	6	AND
YGL013C	YIR018W	YBL113C	0	7	AND
YGL013C	YIR018W	YDL082W	0	12	AND
YGL013C	YIR018W	YIL018W	0	9	AND
YGL013C	YJL110C	YBL111C	0	3	AND
YGL013C	YJL110C	YBL113C	0	4	AND
YGL013C	YLR013W	YDL082W	0	1	AND
YGL013C	YLR403W	YDL083C	0	2	AND
YGL013C	YML027W	YML132W	0	2	AND
YGL013C	YNL216W	YDL082W	0	3	AND
YGL013C	YNL216W	YER074W	0	2	AND
YGL013C	YNL216W	YIL018W	0	4	AND
YGL013C	YPR104C	YHR141C	0	1	AND
YGL071W	YGR249W	YBR167C	0	1	AND
YGL071W	YGR249W	YKL059C	0	1	AND
YGL071W	YHR084W	YMR047C	0	6	AND
YGL071W	YJL056C	YNL337W	1	0	AND
YGL071W	YLR131C	YDR158W	0	8	AND
YGL071W	YLR403W	YDR151C	0	2	AND
YGL071W	YLR451W	YNL337W	1	0	AND
YGL071W	YML027W	YGR235C	0	3	AND
YGL071W	YML027W	YJR085C	0	3	AND
YGL071W	YMR037C	YKL051W	0	1	AND
YGL071W	YOL089C	YGR072W	0	4	AND
YGL073W	YML007W	YML130C	3	0	AND
YGL073W	YMR016C	YGR146C	3	0	AND
YGL073W	YMR016C	YMR081C	3	0	AND
YGL073W	YMR037C	YDR011W	5	0	AND
YGL073W	YMR037C	YJR045C	3	0	AND
YGL073W	YMR037C	YNL007C	1	0	AND
YGL073W	YOL028C	YHR049W	3	0	AND
YGL073W	YPR065W	YGR146C	3	0	AND
YGL073W	YPR104C	YBR118W	0	1	AND
YGL162W	YLR256W	YER044C	0	3	AND
YGL162W	YOR028C	YPL062W	0	2	AND
YGR249W	YKL112W	YHL029C	0	6	AND
YGR249W	YLR131C	YHL029C	0	3	AND
YHL009C	YLR131C	YBR057C	0	4	AND
YHL009C	YOR028C	YNL145W	0	2	AND
YHL027W	YKL015W	YOR306C	2	0	AND
YHL027W	YML007W	YPR065W	3	0	AND
YHL027W	YMR021C	YPR109W	2	0	AND
YHL027W	YMR037C	YJR011C	3	0	AND
YHL027W	YOR028C	YBL029W	0	2	AND
YHR006W	YIR018W	YCR040W	0	9	AND
YHR084W	YML007W	YDR533C	5	0	AND
YHR084W	YML007W	YFL026W	4	0	AND
YHR084W	YML007W	YMR173W	6	0	AND
YHR084W	YMR037C	YBR060C	4	0	AND
YIL101C	YKL185W	YCR107W	5	0	AND
YIL101C	YKL185W	YMR306W	2	0	AND
YIL131C	YJR060W	YMR198W	0	2	AND
YIL131C	YKL038W	YHR094C	0	6	AND
YIL131C	YKL043W	YKL097C	0	12	AND
YIL131C	YKL112W	YBR077C	0	3	AND
YIL131C	YKL112W	YLR399C	1	0	AND
YIL131C	YKL112W	YMR198W	0	2	AND
YIL131C	YKL112W	YPR104C	1	0	AND
YIL131C	YLR014C	YGR188C	1	0	AND
YIR017C	YPL202C	YDL089W	4	0	AND
YIR018W	YIR023W	YKR042W	4	0	AND
YIR018W	YIR023W	YLR090W	8	0	AND
YIR018W	YKL112W	YIL018W	9	0	AND
YIR018W	YLR013W	YNL337W	4	0	AND
YIR018W	YNL216W	YDL076C	7	0	AND
YIR018W	YPR104C	YCL036W	7	0	AND
YIR023W	YLR131C	YKR042W	0	2	AND
YIR023W	YLR256W	YKR042W	0	2	AND
YIR023W	YLR256W	YLR139C	0	1	AND
YIR023W	YLR403W	YOR315W	0	2	AND
YIR023W	YLR451W	YPR144C	0	1	AND
YIR023W	YMR043W	YEL044W	0	1	AND
YIR023W	YMR043W	YEL046C	0	1	AND
YIR023W	YMR043W	YKR042W	0	1	AND
YIR023W	YMR070W	YDR065W	0	2	AND
YIR023W	YMR070W	YHL016C	0	6	AND
YIR023W	YMR070W	YOR315W	0	5	AND
YIR023W	YOR028C	YOR315W	0	3	AND
YIR023W	YOR113W	YDR042C	0	5	AND
YIR023W	YPL038W	YJL212C	0	2	AND
YJL056C	YJL110C	YNL337W	0	3	AND
YJL056C	YOL089C	YNL337W	0	1	AND
YJL056C	YPL202C	YNL337W	0	17	AND
YJL089W	YPR199C	YMR087W	0	5	AND
YKL015W	YLR403W	YDR151C	0	2	AND
YKL020C	YNL216W	YLR047C	7	0	AND
YKL032C	YLR403W	YOR315W	0	2	AND
YKL032C	YML007W	YDR084C	0	1	AND
YKL032C	YMR070W	YIL119C	0	4	AND
YKL043W	YMR037C	YML116W	11	0	AND
YKL043W	YNL216W	YGL030W	4	0	AND
YKL043W	YNL216W	YOR095C	5	0	AND
YKL043W	YPL075W	YAL038W	1	0	AND
YKL043W	YPR065W	YHR048W	8	0	AND
YKL043W	YPR104C	YOL039W	1	0	AND
YKL043W	YPR104C	YOL040C	11	0	AND
YKL062W	YML099C	YDR084C	0	2	AND
YKL109W	YKL112W	YGR183C	1	0	AND
YKL112W	YNL314W	YOL076W	1	0	AND
YKL112W	YPL038W	YJR137C	1	0	AND
YKL185W	YMR016C	YMR306W	0	4	AND
YKL185W	YOR028C	YBR070C	0	1	AND
YKR034W	YLR014C	YOR094W	0	1	AND
YKR034W	YPL202C	YMR087W	0	1	AND
YKR034W	YPL248C	YBR057C	2	0	AND
YKR034W	YPR199C	YMR087W	0	5	AND
YLR013W	YLR256W	YNL337W	0	1	AND
YLR013W	YML027W	YHL048W	2	0	AND
YLR013W	YOL089C	YNL337W	0	1	AND
YLR013W	YPL202C	YNL337W	0	17	AND
YLR013W	YPR065W	YDR545W	1	0	AND
YLR098C	YML007W	YMR144W	0	1	AND
YLR131C	YOL067C	YCL054W	4	0	AND
YLR256W	YPL202C	YLL034C	2	0	AND
YLR403W	YPL089C	YOR315W	2	0	AND
YLR403W	YPR104C	YGR118W	0	1	AND
YLR403W	YPR104C	YHR021C	1	0	AND
YLR403W	YPR104C	YPR102C	0	3	AND
YLR451W	YOL089C	YJL008C	0	1	AND
YLR451W	YPR199C	YGR190C	0	7	AND
YML007W	YML027W	YDR040C	0	5	AND
YML027W	YMR016C	YJL105W	0	4	AND
YML027W	YPR065W	YDR544C	3	0	AND
YMR016C	YPL038W	YGL255W	3	0	AND
YMR037C	YOL028C	YMR177W	0	1	AND
YMR037C	YPL075W	YDR050C	0	2	AND
YMR037C	YPR065W	YHR048W	1	0	AND
YMR070W	YPL089C	YOR315W	5	0	AND
YMR070W	YPL177C	YIL099W	6	0	AND
YMR182C	YPL202C	YDR545W	2	0	AND
YMR182C	YPR196W	YDR543C	0	1	AND
YNL167C	YOL108C	YPR013C	0	2	AND
YNL167C	YPR065W	YPR013C	0	1	AND
YNL216W	YPL075W	YAL038W	1	0	AND
YNL216W	YPR104C	YDR418W	1	0	AND
YNL216W	YPR104C	YGR148C	3	0	AND
YNL216W	YPR104C	YHR203C	2	0	AND
YNL216W	YPR104C	YHR204W	0	1	AND
YNL216W	YPR104C	YIL148W	1	0	AND
YNL216W	YPR104C	YLR344W	1	0	AND
YNL216W	YPR104C	YML064C	1	0	AND
YNL216W	YPR104C	YNL163C	0	1	AND
YNL216W	YPR104C	YOL039W	1	0	AND
YNL216W	YPR104C	YPR080W	2	0	AND
YOL028C	YOR113W	YDR042C	0	5	AND
YOL067C	YOL089C	YDR042C	0	1	AND
YOL067C	YOR113W	YDR042C	0	5	AND
YOL067C	YPL202C	YLR397C	0	1	AND
YOL067C	YPR199C	YLR397C	0	8	AND
YOR028C	YPL075W	YGR192C	1	0	AND
YOR344C	YPL038W	YJR137C	2	0	AND
YPL089C	YPR065W	YEL040W	1	0	AND
YPL202C	YPL248C	YMR087W	1	0	AND
YPL202C	YPR065W	YDR544C	1	0	AND
YPL202C	YPR065W	YNL337W	17	0	AND
YPL248C	YPR199C	YMR087W	0	5	AND
YEL009C	YER040W	YDR508C	0	5	RF1*~RF2
YEL009C	YER040W	YLR047C	0	5	RF1*~RF2
YGR249W	YIL101C	YHL029C	0	4	RF1*~RF2
YGR249W	YKL043W	YJL078C	0	6	RF1*~RF2
YGR249W	YKL043W	YOR028C	0	7	RF1*~RF2
YBR182C	YKL043W	YER010C	0	2	RF1*~RF2
YCL067C	YNL216W	YCL066W	1	0	RF1*~RF2
YCR065W	YPR065W	YNL339C	1	0	RF1*~RF2
YDR043C	YER028C	YDL246C	0	3	RF1*~RF2
YDR043C	YGR249W	YEL021W	1	0	RF1*~RF2
YDR043C	YGR249W	YOR049C	1	0	RF1*~RF2
YDR043C	YMR016C	YDL246C	0	7	RF1*~RF2
YDR043C	YMR016C	YFR017C	0	2	RF1*~RF2
YDR043C	YMR016C	YIL172C	0	2	RF1*~RF2
YDR043C	YMR016C	YJL106W	0	1	RF1*~RF2
YDR043C	YMR016C	YJL219W	0	4	RF1*~RF2
YDR043C	YMR016C	YJR159W	0	7	RF1*~RF2
YDR043C	YMR016C	YML131W	0	3	RF1*~RF2
YDR043C	YMR016C	YMR056C	0	4	RF1*~RF2
YDR043C	YMR016C	YOR138C	0	1	RF1*~RF2
YDR043C	YMR016C	YOR178C	0	4	RF1*~RF2
YDR207C	YGR044C	YJL045W	0	2	RF1*~RF2
YDR253C	YIR017C	YGR188C	1	0	RF1*~RF2
YEL009C	YGR249W	YIL056W	1	0	RF1*~RF2
YEL009C	YHL027W	YLR047C	0	2	RF1*~RF2
YEL009C	YKL015W	YMR019W	1	0	RF1*~RF2
YER111C	YJR060W	YMR308C	0	1	RF1*~RF2
YER111C	YMR043W	YDR528W	0	1	RF1*~RF2
YFL021W	YIR023W	YKR093W	4	0	RF1*~RF2
YGL013C	YPR065W	YBL109W	2	0	RF1*~RF2
YGL071W	YPL202C	YOR316C	0	3	RF1*~RF2
YGL162W	YGR249W	YIL119C	1	0	RF1*~RF2
YGL162W	YHR084W	YKL096W	0	2	RF1*~RF2
YGL162W	YMR016C	YER045C	0	3	RF1*~RF2
YGL162W	YMR016C	YPL177C	1	0	RF1*~RF2
YGL162W	YPR065W	YBR069C	2	0	RF1*~RF2
YGR044C	YLR131C	YER078C	0	1	RF1*~RF2
YGR249W	YHR084W	YOR028C	0	8	RF1*~RF2
YKL043W	YKL062W	YML116W	11	0	RF1*~RF2
YKL043W	YML027W	YGL162W	4	0	RF1*~RF2
YLR131C	YML007W	YDR011W	3	0	RF1*~RF2
YMR016C	YOR028C	YER073W	0	4	RF1*~RF2
YOR028C	YPR065W	YBR158W	0	2	RF1*~RF2
YAL051W	YDR451C	YLR089C	0	5	RF1*~RF2
YAL051W	YDR451C	YLR090W	0	3	RF1*~RF2
YAL051W	YGL071W	YGL235W	3	0	RF1*~RF2
YAL051W	YMR016C	YLR089C	0	3	RF1*~RF2
YAL051W	YMR016C	YLR090W	0	2	RF1*~RF2
YAL051W	YPR065W	YOR042W	1	0	RF1*~RF2
YBL005W	YJL110C	YDR415C	0	2	RF1*~RF2
YBL005W	YML007W	YDR011W	4	0	RF1*~RF2
YBL054W	YNL314W	YIR030C	0	1	RF1*~RF2
YBL103C	YJL110C	YER002W	0	9	RF1*~RF2
YBL103C	YKL062W	YDR042C	0	1	RF1*~RF2
YBL103C	YKL062W	YDR068W	0	1	RF1*~RF2
YBL103C	YKL062W	YMR019W	0	2	RF1*~RF2
YBL103C	YMR037C	YDR042C	0	1	RF1*~RF2
YBL103C	YOL028C	YLR049C	0	2	RF1*~RF2
YBR083W	YBR182C	YIR021W	1	0	RF1*~RF2
YBR083W	YBR182C	YLR463C	2	0	RF1*~RF2
YBR083W	YBR182C	YLR467W	2	0	RF1*~RF2
YBR083W	YGL071W	YCR107W	3	0	RF1*~RF2
YBR083W	YGL071W	YER146W	2	0	RF1*~RF2
YBR083W	YIR023W	YBR208C	2	0	RF1*~RF2
YBR083W	YNL216W	YLR467W	2	0	RF1*~RF2
YBR083W	YOL108C	YEL040W	3	0	RF1*~RF2
YBR083W	YPL075W	YHR092C	2	0	RF1*~RF2
YBR083W	YPL202C	YCR107W	3	0	RF1*~RF2
YBR083W	YPL202C	YER190W	4	0	RF1*~RF2
YBR083W	YPL202C	YLL015W	1	0	RF1*~RF2
YBR182C	YDL170W	YJR044C	0	1	RF1*~RF2
YBR182C	YDL170W	YPL251W	1	0	RF1*~RF2
YBR182C	YDR043C	YPL251W	1	0	RF1*~RF2
YBR182C	YGL254W	YOR138C	0	4	RF1*~RF2
YBR182C	YGR044C	YOR140W	0	1	RF1*~RF2
YBR182C	YKR099W	YPL251W	1	0	RF1*~RF2
YBR182C	YMR016C	YHR194W	0	2	RF1*~RF2
YBR182C	YMR016C	YKR102W	0	4	RF1*~RF2
YBR182C	YMR016C	YOR138C	0	1	RF1*~RF2
YBR182C	YMR016C	YOR178C	0	4	RF1*~RF2
YBR182C	YOR028C	YPR124W	0	1	RF1*~RF2
YBR182C	YPR196W	YDR543C	0	1	RF1*~RF2
YBR182C	YPR196W	YNL337W	0	1	RF1*~RF2
YBR240C	YCR065W	YHL039W	0	5	RF1*~RF2
YBR240C	YDR451C	YHL039W	0	7	RF1*~RF2
YBR240C	YEL009C	YJL088W	0	4	RF1*~RF2
YBR240C	YFL021W	YJL088W	0	3	RF1*~RF2
YBR240C	YML027W	YKR093W	0	1	RF1*~RF2
YCR018C	YGL071W	YBR168W	4	0	RF1*~RF2
YCR065W	YDL020C	YNL339C	1	0	RF1*~RF2
YCR065W	YDR146C	YAR009C	14	0	RF1*~RF2
YCR065W	YDR207C	YIL090W	1	0	RF1*~RF2
YCR065W	YDR423C	YLL066C	5	0	RF1*~RF2
YCR065W	YFR034C	YDR411C	3	0	RF1*~RF2
YCR065W	YGL013C	YNL339C	1	0	RF1*~RF2
YCR065W	YHL009C	YAR009C	14	0	RF1*~RF2
YCR065W	YLR451W	YNL339C	1	0	RF1*~RF2
YCR065W	YNL216W	YNL339C	1	0	RF1*~RF2
YCR065W	YOL028C	YOR227W	2	0	RF1*~RF2
YCR065W	YPL202C	YOR227W	2	0	RF1*~RF2
YCR096C	YNL216W	YCR040W	3	0	RF1*~RF2
YCR106W	YDL056W	YDR084C	0	3	RF1*~RF2
YCR106W	YDL170W	YCR105W	3	0	RF1*~RF2
YCR106W	YDR146C	YNL241C	6	0	RF1*~RF2
YCR106W	YER169W	YCR105W	3	0	RF1*~RF2
YCR106W	YER169W	YER138C	0	1	RF1*~RF2
YCR106W	YGL071W	YCR107W	3	0	RF1*~RF2
YCR106W	YKL015W	YCR105W	3	0	RF1*~RF2
YCR106W	YMR037C	YBR168W	0	1	RF1*~RF2
YCR106W	YPR065W	YCR107W	3	0	RF1*~RF2
YDL020C	YKR034W	YNL337W	0	1	RF1*~RF2
YDL020C	YML076C	YCR082W	1	0	RF1*~RF2
YDL056W	YDR146C	YGR041W	6	0	RF1*~RF2
YDL056W	YDR423C	YJR044C	2	0	RF1*~RF2
YDL056W	YKL062W	YJR011C	1	0	RF1*~RF2
YDL056W	YKL185W	YDR451C	4	0	RF1*~RF2
YDL056W	YOR363C	YDR048C	4	0	RF1*~RF2
YDL056W	YPR104C	YAL062W	0	1	RF1*~RF2
YDL106C	YGL071W	YCR107W	23	0	RF1*~RF2
YDL106C	YGL071W	YEL027W	45	0	RF1*~RF2
YDL106C	YKR099W	YGR204W	13	0	RF1*~RF2
YDL106C	YPL248C	YPR194C	28	0	RF1*~RF2
YDL170W	YDR451C	YPR036W	0	7	RF1*~RF2
YDL170W	YKR034W	YBL109W	0	2	RF1*~RF2
YDL170W	YPR065W	YBL111C	1	0	RF1*~RF2
YDL170W	YPR065W	YBL113C	2	0	RF1*~RF2
YDR026C	YMR019W	YNR012W	0	3	RF1*~RF2
YDR034C	YPL089C	YNR050C	4	0	RF1*~RF2
YDR043C	YDR146C	YML131W	0	1	RF1*~RF2
YDR043C	YER169W	YPL253C	0	2	RF1*~RF2
YDR043C	YGL162W	YMR056C	0	1	RF1*~RF2
YDR043C	YGL162W	YMR070W	0	3	RF1*~RF2
YDR043C	YGL209W	YBR019C	0	1	RF1*~RF2
YDR043C	YGL209W	YBR020W	0	4	RF1*~RF2
YDR043C	YGL209W	YJR158W	0	1	RF1*~RF2
YDR043C	YGL254W	YOR138C	0	4	RF1*~RF2
YDR043C	YLR131C	YOR138C	0	6	RF1*~RF2
YDR043C	YLR451W	YDR077W	1	0	RF1*~RF2
YDR043C	YLR451W	YOR227W	0	4	RF1*~RF2
YDR043C	YML027W	YDR042C	0	2	RF1*~RF2
YDR043C	YML027W	YIL172C	0	2	RF1*~RF2
YDR043C	YMR037C	YOR227W	0	2	RF1*~RF2
YDR043C	YNL167C	YDR535C	0	1	RF1*~RF2
YDR043C	YNL167C	YHL041W	0	1	RF1*~RF2
YDR043C	YOR113W	YIL101C	0	1	RF1*~RF2
YDR043C	YOR172W	YOR273C	0	1	RF1*~RF2
YDR043C	YPL089C	YEL001C	0	1	RF1*~RF2
YDR043C	YPL089C	YHL041W	0	1	RF1*~RF2
YDR043C	YPR065W	YIL118W	0	1	RF1*~RF2
YDR043C	YPR199C	YAL017W	0	7	RF1*~RF2
YDR146C	YLR131C	YJL160C	3	0	RF1*~RF2
YDR146C	YLR131C	YKL185W	0	3	RF1*~RF2
YDR146C	YPR104C	YAL022C	0	1	RF1*~RF2
YDR207C	YDR463W	YCL024W	0	4	RF1*~RF2
YDR207C	YEL009C	YMR108W	0	1	RF1*~RF2
YDR207C	YGR249W	YDR309C	0	1	RF1*~RF2
YDR207C	YIL131C	YMR076C	0	1	RF1*~RF2
YDR207C	YIR023W	YDR508C	1	0	RF1*~RF2
YDR207C	YKL112W	YDL193W	0	2	RF1*~RF2
YDR207C	YKL112W	YGR270W	0	2	RF1*~RF2
YDR207C	YKL112W	YLR095C	0	1	RF1*~RF2
YDR207C	YLR256W	YEL024W	1	0	RF1*~RF2
YDR207C	YMR016C	YGR088W	0	2	RF1*~RF2
YDR207C	YMR037C	YGR088W	0	4	RF1*~RF2
YDR207C	YNL216W	YJR073C	0	2	RF1*~RF2
YDR207C	YPL202C	YFR017C	0	4	RF1*~RF2
YDR216W	YFR034C	YDL091C	2	0	RF1*~RF2
YDR216W	YFR034C	YFR044C	1	0	RF1*~RF2
YDR253C	YPR104C	YBL087C	2	0	RF1*~RF2
YDR310C	YGL013C	YDR545W	8	0	RF1*~RF2
YDR310C	YGL071W	YDR042C	15	0	RF1*~RF2
YDR310C	YNL216W	YDR545W	8	0	RF1*~RF2
YDR423C	YGL209W	YBR126C	0	3	RF1*~RF2
YDR423C	YJR060W	YEL046C	0	2	RF1*~RF2
YDR423C	YKL062W	YKL071W	5	0	RF1*~RF2
YDR423C	YML027W	YLR022C	0	3	RF1*~RF2
YDR451C	YGR249W	YGR108W	9	0	RF1*~RF2
YDR451C	YHL009C	YAR009C	9	0	RF1*~RF2
YDR451C	YKL112W	YGR119C	7	0	RF1*~RF2
YDR463W	YER169W	YLR302C	2	0	RF1*~RF2
YDR463W	YFL021W	YCR096C	0	2	RF1*~RF2
YDR463W	YFL021W	YDR084C	0	6	RF1*~RF2
YDR463W	YFL021W	YDR473C	0	3	RF1*~RF2
YDR463W	YFL021W	YGR072W	0	4	RF1*~RF2
YDR463W	YIR023W	YBR068C	3	0	RF1*~RF2
YDR463W	YIR023W	YDR046C	3	0	RF1*~RF2
YDR463W	YIR023W	YEL045C	4	0	RF1*~RF2
YDR463W	YNL314W	YJR011C	1	0	RF1*~RF2
YEL009C	YER111C	YIL056W	1	0	RF1*~RF2
YEL009C	YML007W	YGL202W	2	0	RF1*~RF2
YEL009C	YOL028C	YLR047C	0	1	RF1*~RF2
YEL009C	YPL089C	YNR050C	1	0	RF1*~RF2
YER028C	YFL031W	YCR019W	0	1	RF1*~RF2
YER028C	YJL089W	YCR019W	0	1	RF1*~RF2
YER040W	YGR249W	YDR041W	12	0	RF1*~RF2
YER040W	YGR249W	YOL109W	5	0	RF1*~RF2
YER040W	YIL131C	YGL255W	10	0	RF1*~RF2
YER040W	YIR023W	YIR032C	11	0	RF1*~RF2
YER040W	YIR023W	YJL088W	15	0	RF1*~RF2
YER040W	YIR023W	YJR109C	12	0	RF1*~RF2
YER040W	YJL056C	YHR193C	13	0	RF1*~RF2
YER040W	YOL028C	YJL088W	15	0	RF1*~RF2
YER111C	YGL073W	YML100W	1	0	RF1*~RF2
YER111C	YLR131C	YER078C	0	1	RF1*~RF2
YER111C	YOL108C	YEL040W	2	0	RF1*~RF2
YER111C	YPL202C	YMR279C	5	0	RF1*~RF2
YER111C	YPR065W	YEL040W	2	0	RF1*~RF2
YER169W	YGL071W	YCR107W	1	0	RF1*~RF2
YER169W	YKL062W	YDR068W	0	1	RF1*~RF2
YER169W	YOR344C	YLL015W	1	0	RF1*~RF2
YER169W	YPL248C	YCR107W	1	0	RF1*~RF2
YER169W	YPR065W	YCR107W	1	0	RF1*~RF2
YFL021W	YKL062W	YDR144C	4	0	RF1*~RF2
YFL031W	YHR084W	YOL030W	0	3	RF1*~RF2
YFR034C	YJL089W	YDR294C	1	0	RF1*~RF2
YFR034C	YLR014C	YDR294C	1	0	RF1*~RF2
YFR034C	YPL202C	YDR473C	0	1	RF1*~RF2
YFR034C	YPL248C	YLR397C	2	0	RF1*~RF2
YGL013C	YGL181W	YDR282C	0	5	RF1*~RF2
YGL013C	YGL254W	YJR044C	0	5	RF1*~RF2
YGL013C	YNL216W	YHR141C	0	2	RF1*~RF2
YGL013C	YPL248C	YBL109W	2	0	RF1*~RF2
YGL013C	YPR104C	YAL022C	0	1	RF1*~RF2
YGL013C	YPR104C	YBL087C	1	0	RF1*~RF2
YGL013C	YPR104C	YDR470C	2	0	RF1*~RF2
YGL071W	YIL036W	YHR171W	0	1	RF1*~RF2
YGL071W	YKL112W	YJR138W	0	1	RF1*~RF2
YGL071W	YKL112W	YOR117W	0	3	RF1*~RF2
YGL071W	YKR034W	YDR084C	0	5	RF1*~RF2
YGL071W	YLR256W	YMR056C	0	2	RF1*~RF2
YGL071W	YML099C	YMR087W	0	5	RF1*~RF2
YGL071W	YMR016C	YJR138W	0	1	RF1*~RF2
YGL071W	YOR113W	YDR472W	0	3	RF1*~RF2
YGL073W	YKL062W	YNL007C	1	0	RF1*~RF2
YGL073W	YLR098C	YOL137W	2	0	RF1*~RF2
YGL073W	YLR451W	YJL148W	2	0	RF1*~RF2
YGL073W	YML007W	YDR011W	5	0	RF1*~RF2
YGL162W	YJL110C	YGL001C	0	5	RF1*~RF2
YGL162W	YKL032C	YAL064W	1	0	RF1*~RF2
YGL162W	YKL032C	YIL119C	1	0	RF1*~RF2
YGL162W	YMR043W	YKR097W	0	1	RF1*~RF2
YGL162W	YOR344C	YGL001C	0	1	RF1*~RF2
YGL209W	YPL089C	YDL245C	1	0	RF1*~RF2
YGR249W	YKL015W	YOR316C	0	1	RF1*~RF2
YGR249W	YKL062W	YBR168W	0	1	RF1*~RF2
YGR249W	YML027W	YKL043W	0	4	RF1*~RF2
YGR249W	YMR070W	YIR021W	0	4	RF1*~RF2
YGR249W	YPR065W	YIL101C	1	0	RF1*~RF2
YGR249W	YPR065W	YOR178C	2	0	RF1*~RF2
YHL027W	YKL062W	YDR084C	4	0	RF1*~RF2
YHL027W	YKL062W	YJR011C	3	0	RF1*~RF2
YHL027W	YOL067C	YJR011C	3	0	RF1*~RF2
YHL027W	YPL202C	YCR107W	2	0	RF1*~RF2
YHR084W	YIR017C	YDR145W	5	0	RF1*~RF2
YHR084W	YMR016C	YFR055W	5	0	RF1*~RF2
YIL101C	YKL185W	YIL099W	2	0	RF1*~RF2
YIL101C	YLR256W	YDR543C	2	0	RF1*~RF2
YIL101C	YLR451W	YDR077W	5	0	RF1*~RF2
YIL101C	YPL089C	YDL246C	3	0	RF1*~RF2
YIL101C	YPL089C	YJR159W	3	0	RF1*~RF2
YIL101C	YPR196W	YER190W	7	0	RF1*~RF2
YIL131C	YKL043W	YDR451C	0	3	RF1*~RF2
YIL131C	YKL062W	YKR054C	1	0	RF1*~RF2
YIL131C	YLR013W	YJL189W	0	3	RF1*~RF2
YIL131C	YML027W	YPL226W	0	6	RF1*~RF2
YIL131C	YMR042W	YDR451C	0	3	RF1*~RF2
YIL131C	YMR043W	YDR451C	0	1	RF1*~RF2
YIL131C	YMR043W	YIL015W	0	1	RF1*~RF2
YIL131C	YOR162C	YGR188C	1	0	RF1*~RF2
YIL131C	YOR344C	YDL084W	0	1	RF1*~RF2
YIL131C	YPL202C	YBR077C	0	1	RF1*~RF2
YIL131C	YPL202C	YBR078W	0	2	RF1*~RF2
YIR018W	YNL216W	YLR467W	6	0	RF1*~RF2
YIR018W	YNL216W	YNL339C	7	0	RF1*~RF2
YIR018W	YPL202C	YCR107W	10	0	RF1*~RF2
YIR018W	YPR065W	YCR107W	10	0	RF1*~RF2
YIR018W	YPR104C	YJL136C	11	0	RF1*~RF2
YIR023W	YJR060W	YEL046C	0	2	RF1*~RF2
YIR023W	YJR060W	YLR139C	0	1	RF1*~RF2
YIR023W	YKL043W	YOR315W	0	4	RF1*~RF2
YIR023W	YML007W	YOR315W	0	1	RF1*~RF2
YIR023W	YML027W	YKR042W	0	1	RF1*~RF2
YIR023W	YMR016C	YLR090W	0	2	RF1*~RF2
YIR023W	YMR021C	YPR124W	0	3	RF1*~RF2
YIR023W	YMR043W	YOR315W	0	5	RF1*~RF2
YIR023W	YNL216W	YFL022C	0	1	RF1*~RF2
YIR023W	YOL108C	YGR157W	0	3	RF1*~RF2
YJL056C	YMR016C	YNL339C	0	1	RF1*~RF2
YJL089W	YML099C	YDR522C	0	3	RF1*~RF2
YJL110C	YKL109W	YBL111C	3	0	RF1*~RF2
YJL110C	YLR451W	YNL337W	3	0	RF1*~RF2
YJL110C	YPL202C	YCR107W	9	0	RF1*~RF2
YJL110C	YPL248C	YCR107W	9	0	RF1*~RF2
YJL110C	YPR065W	YBL109W	6	0	RF1*~RF2
YJL110C	YPR065W	YBL111C	3	0	RF1*~RF2
YJL110C	YPR065W	YBL113C	4	0	RF1*~RF2
YJL110C	YPR065W	YCR107W	9	0	RF1*~RF2
YJR060W	YML007W	YAL012W	1	0	RF1*~RF2
YJR094C	YML099C	YDR522C	0	3	RF1*~RF2
YKL015W	YMR016C	YCR107W	0	4	RF1*~RF2
YKL015W	YOL067C	YGL254W	1	0	RF1*~RF2
YKL020C	YKL062W	YJR011C	3	0	RF1*~RF2
YKL032C	YKR034W	YDR084C	0	5	RF1*~RF2
YKL038W	YPL075W	YHR092C	8	0	RF1*~RF2
YKL043W	YKL112W	YDR456W	5	0	RF1*~RF2
YKL043W	YMR037C	YMR138W	4	0	RF1*~RF2
YKL043W	YOL028C	YOR227W	6	0	RF1*~RF2
YKL043W	YPR065W	YCR098C	8	0	RF1*~RF2
YKL062W	YKR034W	YDR084C	0	5	RF1*~RF2
YKL062W	YLR131C	YNL241C	0	1	RF1*~RF2
YKL062W	YOL067C	YMR178W	1	0	RF1*~RF2
YKL062W	YPL089C	YLR465C	3	0	RF1*~RF2
YKL062W	YPL248C	YDR544C	1	0	RF1*~RF2
YKL185W	YMR043W	YKR097W	0	1	RF1*~RF2
YKL185W	YPR199C	YCR107W	0	5	RF1*~RF2
YKR034W	YLR131C	YLR439W	0	3	RF1*~RF2
YKR034W	YNL314W	YLR439W	0	2	RF1*~RF2
YKR034W	YPR196W	YER190W	3	0	RF1*~RF2
YKR099W	YMR070W	YMR186W	0	3	RF1*~RF2
YLR013W	YNL216W	YDR545W	1	0	RF1*~RF2
YLR013W	YPL089C	YLR465C	3	0	RF1*~RF2
YLR013W	YPR065W	YBL109W	1	0	RF1*~RF2
YLR013W	YPR065W	YBL111C	1	0	RF1*~RF2
YLR013W	YPR065W	YBL113C	5	0	RF1*~RF2
YLR013W	YPR065W	YLR465C	3	0	RF1*~RF2
YLR256W	YMR016C	YBR083W	0	2	RF1*~RF2
YLR256W	YMR182C	YNL337W	1	0	RF1*~RF2
YLR256W	YOL089C	YLR154C	0	1	RF1*~RF2
YLR256W	YPL038W	YLL034C	2	0	RF1*~RF2
YLR403W	YPL038W	YOL121C	0	1	RF1*~RF2
YLR451W	YMR037C	YDR042C	0	1	RF1*~RF2
YML007W	YML027W	YJL203W	0	8	RF1*~RF2
YML007W	YML027W	YOL115W	0	8	RF1*~RF2
YML007W	YOL028C	YGR234W	0	1	RF1*~RF2
YML007W	YOL028C	YJL101C	0	1	RF1*~RF2
YML007W	YOL028C	YJR104C	0	1	RF1*~RF2
YML007W	YOL028C	YJR109C	0	1	RF1*~RF2
YML007W	YOL028C	YNL134C	0	2	RF1*~RF2
YML027W	YMR016C	YHL048W	0	2	RF1*~RF2
YML027W	YNL216W	YDR545W	3	0	RF1*~RF2
YML027W	YNL216W	YNL339C	1	0	RF1*~RF2
YML027W	YPL202C	YDR545W	3	0	RF1*~RF2
YML027W	YPL248C	YDR544C	3	0	RF1*~RF2
YMR016C	YNL103W	YDR226W	1	0	RF1*~RF2
YMR016C	YPL089C	YGL158W	8	0	RF1*~RF2
YMR016C	YPL202C	YIL100W	2	0	RF1*~RF2
YMR037C	YNL167C	YIL162W	4	0	RF1*~RF2
YMR037C	YOL028C	YOL114C	4	0	RF1*~RF2
YMR037C	YOL028C	YOR227W	2	0	RF1*~RF2
YMR037C	YPL202C	YOR227W	2	0	RF1*~RF2
YMR042W	YOR363C	YDR048C	5	0	RF1*~RF2
YMR043W	YOL108C	YEL040W	5	0	RF1*~RF2
YMR043W	YOR162C	YDR279W	1	0	RF1*~RF2
YMR070W	YPL038W	YGL255W	3	0	RF1*~RF2
YMR070W	YPR065W	YIR020C	8	0	RF1*~RF2
YMR280C	YNL216W	YJL089W	1	0	RF1*~RF2
YNL216W	YOL028C	YLR047C	0	1	RF1*~RF2
YNL216W	YOL108C	YKL182W	0	1	RF1*~RF2
YOL089C	YOR032C	YGL001C	1	0	RF1*~RF2
YOR032C	YOR344C	YBR133C	0	2	RF1*~RF2
YPL202C	YPL248C	YLR397C	1	0	RF1*~RF2
YPL202C	YPL248C	YNL337W	17	0	RF1*~RF2
YPL248C	YPR196W	YER190W	2	0	RF1*~RF2
YPR065W	YPR196W	YNL337W	0	1	RF1*~RF2
YER111C	YKL043W	YIL056W	0	3	~RF1*RF2
YER111C	YKL043W	YIR019C	0	2	~RF1*RF2
YGR249W	YKL043W	YJR127C	0	4	~RF1*RF2
YGR249W	YMR016C	YDL037C	0	1	~RF1*RF2
YGR249W	YMR016C	YDL047W	0	1	~RF1*RF2
YGR249W	YMR016C	YIL056W	0	2	~RF1*RF2
YGR249W	YMR016C	YIL119C	0	7	~RF1*RF2
YGR249W	YMR016C	YPL024W	0	3	~RF1*RF2
YGR249W	YOR028C	YIL119C	0	2	~RF1*RF2
YBR083W	YGR249W	YIR019C	3	0	~RF1*RF2
YBR083W	YLR256W	YCR061W	0	4	~RF1*RF2
YBR083W	YMR016C	YGR249W	0	2	~RF1*RF2
YBR083W	YMR016C	YKL043W	0	5	~RF1*RF2
YBR083W	YMR016C	YLR342W	1	0	~RF1*RF2
YBR083W	YPL177C	YIR019C	3	0	~RF1*RF2
YCR065W	YDL056W	YNL078W	0	3	~RF1*RF2
YCR065W	YPR065W	YNL337W	5	0	~RF1*RF2
YDL020C	YGL073W	YDR127W	0	1	~RF1*RF2
YDL020C	YGL073W	YKL010C	0	5	~RF1*RF2
YDL056W	YER111C	YER078C	1	0	~RF1*RF2
YDR043C	YGR249W	YJR094C	0	1	~RF1*RF2
YDR043C	YGR249W	YMR016C	0	1	~RF1*RF2
YDR043C	YKL043W	YIL056W	0	3	~RF1*RF2
YDR043C	YKL043W	YJL221C	0	6	~RF1*RF2
YDR043C	YKL043W	YMR195W	0	4	~RF1*RF2
YDR043C	YKL043W	YPL025C	0	3	~RF1*RF2
YDR043C	YKL043W	YPL058C	0	2	~RF1*RF2
YDR043C	YMR016C	YIL056W	0	2	~RF1*RF2
YDR043C	YMR016C	YPL056C	0	6	~RF1*RF2
YDR146C	YKL185W	YGR086C	0	2	~RF1*RF2
YDR207C	YJR094C	YMR133W	1	0	~RF1*RF2
YDR207C	YKL043W	YJR120W	0	4	~RF1*RF2
YER040W	YGL071W	YMR017W	7	0	~RF1*RF2
YER111C	YML027W	YER011W	0	3	~RF1*RF2
YER111C	YMR016C	YIL056W	0	2	~RF1*RF2
YER111C	YMR016C	YPL025C	0	1	~RF1*RF2
YGL071W	YKL015W	YDR270W	0	1	~RF1*RF2
YGL071W	YKL015W	YEL059W	0	2	~RF1*RF2
YGL071W	YKL015W	YGR010W	0	2	~RF1*RF2
YGL071W	YKL015W	YHL047C	0	3	~RF1*RF2
YGL162W	YGR249W	YJR158W	1	0	~RF1*RF2
YGL162W	YMR016C	YAL063C	0	5	~RF1*RF2
YGL162W	YPL177C	YDL246C	0	3	~RF1*RF2
YGL162W	YPL177C	YIR020C	3	0	~RF1*RF2
YHR084W	YIL131C	YIL015W	7	0	~RF1*RF2
YHR084W	YIL131C	YKL097C	6	0	~RF1*RF2
YIL101C	YPL177C	YBL029W	3	0	~RF1*RF2
YIR023W	YKL112W	YDR046C	0	2	~RF1*RF2
YKL020C	YML007W	YJL203W	3	0	~RF1*RF2
YKL032C	YMR016C	YIL119C	0	7	~RF1*RF2
YKL032C	YMR016C	YKL043W	0	5	~RF1*RF2
YKL043W	YML027W	YGL163C	10	0	~RF1*RF2
YLR256W	YML007W	YJL101C	2	0	~RF1*RF2
YLR256W	YML007W	YJR104C	4	0	~RF1*RF2
YLR256W	YML007W	YLR109W	2	0	~RF1*RF2
YLR256W	YOL028C	YOL113W	0	1	~RF1*RF2
YML007W	YMR037C	YHR048W	0	1	~RF1*RF2
YMR016C	YOR344C	YKL097C	4	0	~RF1*RF2
YMR016C	YPL177C	YBL029W	6	0	~RF1*RF2
YMR016C	YPL177C	YIR020C	5	0	~RF1*RF2
YMR016C	YPL177C	YOR178C	4	0	~RF1*RF2
YAL051W	YML027W	YAL035W	2	0	~RF1*RF2
YAL051W	YMR042W	YDR048C	0	5	~RF1*RF2
YAL051W	YOR363C	YIL120W	2	0	~RF1*RF2
YBL005W	YER040W	YMR193W	0	10	~RF1*RF2
YBL005W	YML007W	YMR193W	0	1	~RF1*RF2
YBL005W	YMR037C	YDR011W	4	0	~RF1*RF2
YBL103C	YDL056W	YJR011C	0	1	~RF1*RF2
YBL103C	YDL106C	YER013W	0	28	~RF1*RF2
YBL103C	YDR213W	YER138C	0	7	~RF1*RF2
YBL103C	YDR423C	YKL071W	0	5	~RF1*RF2
YBL103C	YER040W	YDL067C	0	13	~RF1*RF2
YBL103C	YER040W	YGL255W	0	10	~RF1*RF2
YBL103C	YER040W	YMR193W	0	10	~RF1*RF2
YBL103C	YFL021W	YCR019W	0	5	~RF1*RF2
YBL103C	YFR034C	YLR397C	0	2	~RF1*RF2
YBL103C	YGL162W	YOR136W	1	0	~RF1*RF2
YBL103C	YIL101C	YDR077W	0	5	~RF1*RF2
YBL103C	YKL043W	YFR017C	0	5	~RF1*RF2
YBL103C	YKL043W	YPL135W	0	6	~RF1*RF2
YBL103C	YKL062W	YDR084C	1	0	~RF1*RF2
YBL103C	YML007W	YMR193W	0	1	~RF1*RF2
YBL103C	YML027W	YDR040C	0	5	~RF1*RF2
YBL103C	YML027W	YDR041W	0	2	~RF1*RF2
YBL103C	YML027W	YMR193W	0	6	~RF1*RF2
YBL103C	YMR016C	YGL255W	0	3	~RF1*RF2
YBL103C	YMR016C	YIL056W	0	2	~RF1*RF2
YBL103C	YMR016C	YPL135W	0	1	~RF1*RF2
YBL103C	YMR037C	YLR302C	0	1	~RF1*RF2
YBL103C	YOL028C	YDR041W	0	2	~RF1*RF2
YBL103C	YOL028C	YMR193W	0	2	~RF1*RF2
YBR083W	YIL131C	YKL097C	2	0	~RF1*RF2
YBR083W	YOL067C	YPR198W	1	0	~RF1*RF2
YBR182C	YCR065W	YNL339C	0	1	~RF1*RF2
YBR182C	YDR253C	YDR544C	0	1	~RF1*RF2
YBR182C	YDR310C	YDR545W	0	8	~RF1*RF2
YBR182C	YIL131C	YLR300W	1	0	~RF1*RF2
YBR182C	YLR013W	YDR545W	0	1	~RF1*RF2
YBR182C	YLR256W	YNL337W	0	1	~RF1*RF2
YBR182C	YML027W	YDR545W	0	3	~RF1*RF2
YBR182C	YML027W	YNL339C	0	1	~RF1*RF2
YBR182C	YMR016C	YDR544C	0	2	~RF1*RF2
YBR182C	YMR021C	YPL198W	0	4	~RF1*RF2
YBR182C	YMR043W	YKL163W	0	4	~RF1*RF2
YBR182C	YMR182C	YDR545W	0	2	~RF1*RF2
YBR182C	YPL177C	YIR021W	0	1	~RF1*RF2
YBR182C	YPL177C	YPL198W	0	3	~RF1*RF2
YBR240C	YDL056W	YDR048C	0	4	~RF1*RF2
YBR240C	YDL056W	YJR011C	0	1	~RF1*RF2
YBR240C	YLR256W	YGL001C	0	1	~RF1*RF2
YBR240C	YML099C	YHR179W	0	4	~RF1*RF2
YBR240C	YOL089C	YGL001C	0	1	~RF1*RF2
YBR240C	YOL089C	YGR072W	0	4	~RF1*RF2
YCL067C	YIL131C	YIL015W	1	0	~RF1*RF2
YCR018C	YGL013C	YPL253C	1	0	~RF1*RF2
YCR018C	YGL071W	YPL251W	4	0	~RF1*RF2
YCR065W	YDR043C	YHR138C	14	0	~RF1*RF2
YCR065W	YDR421W	YHR138C	14	0	~RF1*RF2
YCR065W	YDR421W	YHR140W	8	0	~RF1*RF2
YCR065W	YKL015W	YHL040C	2	0	~RF1*RF2
YCR065W	YKL015W	YNL112W	6	0	~RF1*RF2
YCR065W	YNL216W	YOL060C	23	0	~RF1*RF2
YCR106W	YOR172W	YPR127W	4	0	~RF1*RF2
YCR106W	YPL248C	YBR016W	5	0	~RF1*RF2
YDL020C	YDR207C	YCR061W	1	0	~RF1*RF2
YDL020C	YML027W	YNL339C	0	1	~RF1*RF2
YDL020C	YPL202C	YJR006W	1	0	~RF1*RF2
YDL020C	YPR065W	YEL070W	0	2	~RF1*RF2
YDL020C	YPR065W	YGL012W	0	1	~RF1*RF2
YDL048C	YOL089C	YNL337W	0	1	~RF1*RF2
YDL048C	YPL202C	YER190W	1	0	~RF1*RF2
YDL056W	YDR463W	YDR084C	3	0	~RF1*RF2
YDL056W	YGR249W	YER001W	6	0	~RF1*RF2
YDL056W	YGR249W	YGR180C	6	0	~RF1*RF2
YDL056W	YLR014C	YGR188C	2	0	~RF1*RF2
YDL106C	YER111C	YLR439W	20	0	~RF1*RF2
YDL106C	YPL075W	YGR192C	29	0	~RF1*RF2
YDL170W	YGL013C	YDR282C	1	0	~RF1*RF2
YDL170W	YGL013C	YJR044C	1	0	~RF1*RF2
YDL170W	YGL071W	YNL337W	0	1	~RF1*RF2
YDL170W	YKL062W	YDR544C	0	1	~RF1*RF2
YDL170W	YKR034W	YDR544C	0	2	~RF1*RF2
YDL170W	YLR256W	YGL001C	0	1	~RF1*RF2
YDL170W	YLR256W	YNL337W	0	1	~RF1*RF2
YDL170W	YMR016C	YDR544C	0	2	~RF1*RF2
YDL170W	YPL202C	YDR544C	0	1	~RF1*RF2
YDL170W	YPL202C	YNL337W	0	17	~RF1*RF2
YDL170W	YPR065W	YDR545W	1	0	~RF1*RF2
YDR043C	YDR463W	YEL046C	0	4	~RF1*RF2
YDR043C	YEL009C	YDR508C	1	0	~RF1*RF2
YDR043C	YEL009C	YIL056W	0	1	~RF1*RF2
YDR043C	YER040W	YDR510W	0	5	~RF1*RF2
YDR043C	YGL162W	YDR442W	0	2	~RF1*RF2
YDR043C	YGL162W	YMR016C	0	2	~RF1*RF2
YDR043C	YGL162W	YOR136W	1	0	~RF1*RF2
YDR043C	YGL254W	YAL022C	0	5	~RF1*RF2
YDR043C	YKL038W	YMR011W	0	6	~RF1*RF2
YDR043C	YMR043W	YEL046C	0	1	~RF1*RF2
YDR043C	YOL089C	YGL001C	0	1	~RF1*RF2
YDR146C	YDR451C	YAR009C	0	9	~RF1*RF2
YDR146C	YER111C	YER078C	2	0	~RF1*RF2
YDR146C	YKL043W	YNL241C	0	5	~RF1*RF2
YDR146C	YPR065W	YDR545W	5	0	~RF1*RF2
YDR207C	YDR310C	YDR403W	0	16	~RF1*RF2
YDR207C	YDR310C	YDR522C	0	6	~RF1*RF2
YDR207C	YEL009C	YGL184C	0	3	~RF1*RF2
YDR207C	YER040W	YHR018C	0	12	~RF1*RF2
YDR207C	YFL031W	YJR094C	0	2	~RF1*RF2
YDR207C	YKL112W	YLR096W	0	2	~RF1*RF2
YDR207C	YKL185W	YDR055W	1	0	~RF1*RF2
YDR207C	YOR028C	YJR094C	0	2	~RF1*RF2
YDR207C	YPR104C	YER130C	0	2	~RF1*RF2
YDR216W	YOL028C	YPR118W	2	0	~RF1*RF2
YDR216W	YOL067C	YDR084C	4	0	~RF1*RF2
YDR253C	YLR098C	YMR144W	1	0	~RF1*RF2
YDR253C	YOR363C	YAL016W	3	0	~RF1*RF2
YDR310C	YPR065W	YGR256W	10	0	~RF1*RF2
YDR421W	YER111C	YEL040W	0	2	~RF1*RF2
YDR421W	YGR044C	YDL184C	0	4	~RF1*RF2
YDR421W	YIR018W	YPL030W	0	6	~RF1*RF2
YDR421W	YMR037C	YKL051W	0	1	~RF1*RF2
YDR421W	YNL216W	YDL184C	0	3	~RF1*RF2
YDR423C	YKL043W	YML116W	0	11	~RF1*RF2
YDR423C	YLR131C	YMR261C	0	3	~RF1*RF2
YDR423C	YML007W	YHR008C	1	0	~RF1*RF2
YDR423C	YML027W	YLL066C	0	2	~RF1*RF2
YDR423C	YOL028C	YHR008C	1	0	~RF1*RF2
YDR451C	YGL071W	YDR190C	15	0	~RF1*RF2
YDR451C	YKL015W	YHL040C	7	0	~RF1*RF2
YDR451C	YKL015W	YLR312C	9	0	~RF1*RF2
YDR451C	YKL112W	YHR077C	11	0	~RF1*RF2
YDR451C	YPL248C	YAR007C	7	0	~RF1*RF2
YDR463W	YEL009C	YDR508C	5	0	~RF1*RF2
YDR463W	YIR023W	YLR094C	4	0	~RF1*RF2
YDR463W	YLR131C	YGR283C	0	2	~RF1*RF2
YDR463W	YLR256W	YGL001C	0	1	~RF1*RF2
YDR463W	YOL067C	YLR262C	1	0	~RF1*RF2
YEL009C	YIR023W	YDL171C	3	0	~RF1*RF2
YEL009C	YIR023W	YEL062W	1	0	~RF1*RF2
YEL009C	YIR023W	YOR222W	3	0	~RF1*RF2
YEL009C	YML007W	YJR109C	3	0	~RF1*RF2
YEL009C	YML099C	YDR084C	0	2	~RF1*RF2
YER040W	YER169W	YLL033W	9	0	~RF1*RF2
YER040W	YIL131C	YPR194C	9	0	~RF1*RF2
YER040W	YIR023W	YOR315W	9	0	~RF1*RF2
YER040W	YML007W	YDR040C	9	0	~RF1*RF2
YER040W	YNL216W	YLR047C	5	0	~RF1*RF2
YER040W	YPR104C	YLR047C	5	0	~RF1*RF2
YER111C	YGL162W	YDR442W	0	2	~RF1*RF2
YER111C	YGR044C	YOR138C	0	2	~RF1*RF2
YER111C	YHR084W	YJL196C	0	5	~RF1*RF2
YER111C	YIR023W	YDR510W	1	0	~RF1*RF2
YER111C	YIR023W	YKR042W	1	0	~RF1*RF2
YER111C	YIR023W	YKR092C	1	0	~RF1*RF2
YER111C	YIR023W	YOR315W	1	0	~RF1*RF2
YER111C	YLR098C	YKL008C	1	0	~RF1*RF2
YER111C	YLR131C	YPL025C	0	3	~RF1*RF2
YER111C	YLR451W	YGR190C	1	0	~RF1*RF2
YER111C	YNL167C	YPR013C	1	0	~RF1*RF2
YER111C	YNL314W	YPL056C	0	2	~RF1*RF2
YER111C	YOL116W	YIR019C	0	4	~RF1*RF2
YER111C	YOR028C	YIR019C	0	1	~RF1*RF2
YER111C	YPL177C	YIR020C	2	0	~RF1*RF2
YER111C	YPL177C	YOR178C	1	0	~RF1*RF2
YER130C	YGR249W	YDR031W	2	0	~RF1*RF2
YER130C	YOR162C	YJR088C	2	0	~RF1*RF2
YER169W	YFL021W	YDR084C	0	6	~RF1*RF2
YER169W	YGL013C	YPL253C	2	0	~RF1*RF2
YER169W	YOL089C	YDR084C	0	1	~RF1*RF2
YER184C	YMR021C	YDR294C	2	0	~RF1*RF2
YER184C	YNL314W	YIR025W	1	0	~RF1*RF2
YFL021W	YMR037C	YJR011C	5	0	~RF1*RF2
YFL021W	YOL067C	YDR084C	6	0	~RF1*RF2
YFL021W	YOL067C	YLR262C	5	0	~RF1*RF2
YGL013C	YIL101C	YDR545W	0	6	~RF1*RF2
YGL013C	YIL101C	YLR465C	0	6	~RF1*RF2
YGL013C	YKR034W	YBR057C	0	2	~RF1*RF2
YGL013C	YKR034W	YNL339C	0	1	~RF1*RF2
YGL013C	YLR013W	YDR545W	0	1	~RF1*RF2
YGL013C	YLR013W	YML132W	0	2	~RF1*RF2
YGL013C	YLR403W	YIL133C	0	1	~RF1*RF2
YGL013C	YMR016C	YOR268C	0	3	~RF1*RF2
YGL071W	YGL254W	YPL018W	0	6	~RF1*RF2
YGL071W	YHR084W	YGL089C	0	4	~RF1*RF2
YGL071W	YIL101C	YCR107W	0	5	~RF1*RF2
YGL071W	YIR017C	YKL001C	0	1	~RF1*RF2
YGL071W	YJL110C	YCR107W	0	9	~RF1*RF2
YGL071W	YJR060W	YFL023W	0	2	~RF1*RF2
YGL071W	YJR060W	YJR137C	0	2	~RF1*RF2
YGL071W	YJR060W	YPL018W	0	2	~RF1*RF2
YGL071W	YLR256W	YIR002C	0	2	~RF1*RF2
YGL071W	YML007W	YNL241C	1	0	~RF1*RF2
YGL071W	YMR016C	YER001W	0	8	~RF1*RF2
YGL071W	YMR070W	YOR353C	0	4	~RF1*RF2
YGL071W	YOL089C	YMR019W	0	1	~RF1*RF2
YGL071W	YOR162C	YOR353C	0	3	~RF1*RF2
YGL071W	YOR344C	YER001W	0	1	~RF1*RF2
YGL071W	YOR344C	YJR137C	0	2	~RF1*RF2
YGL073W	YKL062W	YML100W	0	8	~RF1*RF2
YGL073W	YML007W	YFL014W	3	0	~RF1*RF2
YGL162W	YKL038W	YHR094C	0	6	~RF1*RF2
YGL162W	YOR028C	YDR343C	1	0	~RF1*RF2
YGR044C	YOL089C	YJL198W	0	1	~RF1*RF2
YGR249W	YKL062W	YJR054W	1	0	~RF1*RF2
YGR249W	YKL112W	YJR127C	0	1	~RF1*RF2
YGR249W	YMR070W	YIL119C	0	4	~RF1*RF2
YGR249W	YPR104C	YNL178W	0	1	~RF1*RF2
YGR249W	YPR104C	YOL109W	0	2	~RF1*RF2
YHL009C	YML027W	YAR009C	0	3	~RF1*RF2
YHL027W	YIL101C	YOL156W	0	5	~RF1*RF2
YHL027W	YKL043W	YDL245C	0	7	~RF1*RF2
YHL027W	YKL185W	YCR107W	2	0	~RF1*RF2
YHL027W	YML007W	YJL203W	1	0	~RF1*RF2
YHL027W	YMR070W	YAR050W	0	10	~RF1*RF2
YHL027W	YNL216W	YLR047C	2	0	~RF1*RF2
YHL027W	YOR028C	YDR343C	3	0	~RF1*RF2
YHL027W	YOR028C	YOL156W	0	5	~RF1*RF2
YHL027W	YOR113W	YBL029W	0	10	~RF1*RF2
YHL027W	YPR104C	YLR048W	2	0	~RF1*RF2
YHR084W	YIR023W	YKR042W	3	0	~RF1*RF2
YHR084W	YIR023W	YLR110C	4	0	~RF1*RF2
YIL036W	YKR034W	YDR068W	0	1	~RF1*RF2
YIL036W	YMR037C	YDR068W	0	1	~RF1*RF2
YIL131C	YKL062W	YML101C	0	9	~RF1*RF2
YIL131C	YMR043W	YIL077C	0	2	~RF1*RF2
YIR018W	YPL075W	YBR118W	9	0	~RF1*RF2
YIR018W	YPR065W	YAR009C	14	0	~RF1*RF2
YIR023W	YJR060W	YEL045C	0	1	~RF1*RF2
YIR023W	YJR060W	YGR154C	0	1	~RF1*RF2
YIR023W	YKL062W	YDL237W	0	3	~RF1*RF2
YIR023W	YLR451W	YBR068C	0	2	~RF1*RF2
YIR023W	YLR451W	YDR046C	0	2	~RF1*RF2
YIR023W	YMR016C	YBR068C	0	3	~RF1*RF2
YIR023W	YMR016C	YOR344C	0	1	~RF1*RF2
YIR023W	YOR028C	YEL045C	0	3	~RF1*RF2
YJL056C	YKR034W	YCR040W	0	2	~RF1*RF2
YJL056C	YLR013W	YDR545W	0	1	~RF1*RF2
YJL056C	YML027W	YDR545W	0	3	~RF1*RF2
YJL056C	YPR104C	YJL188C	0	1	~RF1*RF2
YJL110C	YLR098C	YCL067C	5	0	~RF1*RF2
YJL110C	YPR065W	YDR544C	6	0	~RF1*RF2
YJL110C	YPR065W	YDR545W	3	0	~RF1*RF2
YJL110C	YPR065W	YLL065W	2	0	~RF1*RF2
YJL110C	YPR065W	YNL339C	3	0	~RF1*RF2
YJR060W	YKL185W	YDR055W	3	0	~RF1*RF2
YJR060W	YML027W	YLR281C	0	5	~RF1*RF2
YJR060W	YOL028C	YDL121C	1	0	~RF1*RF2
YKL015W	YMR016C	YPL135W	0	1	~RF1*RF2
YKL015W	YMR037C	YGR256W	0	2	~RF1*RF2
YKL015W	YMR037C	YLR108C	0	3	~RF1*RF2
YKL015W	YMR037C	YMR019W	0	2	~RF1*RF2
YKL015W	YMR070W	YHL016C	0	6	~RF1*RF2
YKL015W	YPR104C	YHL015W	0	1	~RF1*RF2
YKL015W	YPR104C	YIL133C	2	0	~RF1*RF2
YKL020C	YPR104C	YLR048W	12	0	~RF1*RF2
YKL032C	YOR113W	YBL029W	0	10	~RF1*RF2
YKL032C	YPR104C	YLR166C	0	1	~RF1*RF2
YKL043W	YML007W	YDL183C	3	0	~RF1*RF2
YKL043W	YML007W	YLR109W	1	0	~RF1*RF2
YKL043W	YML007W	YNL241C	5	0	~RF1*RF2
YKL043W	YNL216W	YJL189W	5	0	~RF1*RF2
YKL043W	YNL216W	YOL127W	3	0	~RF1*RF2
YKL043W	YOL067C	YMR019W	7	0	~RF1*RF2
YKL043W	YPL038W	YER091C	5	0	~RF1*RF2
YKL043W	YPL089C	YGR189C	5	0	~RF1*RF2
YKL062W	YLR131C	YDR011W	0	3	~RF1*RF2
YKL109W	YMR182C	YDR543C	2	0	~RF1*RF2
YKL112W	YLR451W	YJL008C	2	0	~RF1*RF2
YKL112W	YML007W	YFL014W	1	0	~RF1*RF2
YKR034W	YLR256W	YDR544C	2	0	~RF1*RF2
YKR034W	YMR182C	YDR543C	1	0	~RF1*RF2
YKR034W	YOL067C	YDR042C	4	0	~RF1*RF2
YKR034W	YPR065W	YDR545W	1	0	~RF1*RF2
YKR099W	YLR403W	YLR061W	0	3	~RF1*RF2
YLR013W	YNL216W	YJL189W	3	0	~RF1*RF2
YLR131C	YPL089C	YBR057C	4	0	~RF1*RF2
YLR256W	YOL108C	YLR153C	1	0	~RF1*RF2
YLR256W	YOR344C	YKL097C	1	0	~RF1*RF2
YLR451W	YML081W	YOR236W	0	4	~RF1*RF2
YLR451W	YPR065W	YOR236W	0	1	~RF1*RF2
YML007W	YOR172W	YDR011W	0	1	~RF1*RF2
YML027W	YMR016C	YLR272C	2	0	~RF1*RF2
YML027W	YPL038W	YDR042C	2	0	~RF1*RF2
YML099C	YMR037C	YMR087W	5	0	~RF1*RF2
YMR016C	YPL038W	YJR137C	3	0	~RF1*RF2
YMR016C	YPL038W	YJR138W	1	0	~RF1*RF2
YMR021C	YPR065W	YGR256W	2	0	~RF1*RF2
YMR037C	YNL314W	YDR042C	1	0	~RF1*RF2
YMR037C	YOL028C	YDR042C	1	0	~RF1*RF2
YMR037C	YOL028C	YHR008C	1	0	~RF1*RF2
YMR037C	YOL028C	YNL134C	0	2	~RF1*RF2
YMR037C	YOL067C	YDR042C	1	0	~RF1*RF2
YMR037C	YOR028C	YOR344C	0	1	~RF1*RF2
YMR037C	YPR065W	YDR042C	1	0	~RF1*RF2
YMR042W	YPL089C	YEL050C	1	0	~RF1*RF2
YMR043W	YOL089C	YJL198W	0	1	~RF1*RF2
YMR043W	YPL202C	YDL089W	2	0	~RF1*RF2
YMR043W	YPR104C	YIL069C	2	0	~RF1*RF2
YMR182C	YOL089C	YNL337W	0	1	~RF1*RF2
YMR182C	YPL202C	YNL337W	0	17	~RF1*RF2
YNL103W	YPL038W	YER091C	3	0	~RF1*RF2
YNL167C	YOR140W	YIL162W	0	1	~RF1*RF2
YNL216W	YOL089C	YNL339C	0	1	~RF1*RF2
YNL216W	YPR104C	YLR333C	1	0	~RF1*RF2
YNL216W	YPR104C	YNL302C	1	0	~RF1*RF2
YNL216W	YPR104C	YOL109W	0	2	~RF1*RF2
YNL216W	YPR199C	YCR040W	0	9	~RF1*RF2
YNL314W	YOR162C	YER013W	1	0	~RF1*RF2
YOL028C	YPR065W	YHR048W	2	0	~RF1*RF2
YOL028C	YPR065W	YPR200C	1	0	~RF1*RF2
YOL028C	YPR104C	YLR047C	1	0	~RF1*RF2
YOL028C	YPR104C	YLR048W	1	0	~RF1*RF2
YOR028C	YPL177C	YIL118W	2	0	~RF1*RF2
YPL038W	YPR104C	YJL191W	1	0	~RF1*RF2
YPL089C	YPL177C	YDL245C	0	5	~RF1*RF2
YPL089C	YPL177C	YDL246C	0	3	~RF1*RF2
YPL248C	YPR199C	YLR397C	0	8	~RF1*RF2
YGR249W	YOR028C	YJR158W	0	4	XOR
YDL056W	YKL112W	YBR078W	6	0	XOR
YDR043C	YLR266C	YGR035C	0	2	XOR
YGR249W	YMR037C	YEL007W	0	1	XOR
YMR016C	YPL177C	YIL119C	7	0	XOR
YAL051W	YDR253C	YML072C	0	1	XOR
YBL005W	YDR043C	YOR153W	4	0	XOR
YBL103C	YFL021W	YER002W	0	7	XOR
YBL103C	YKR034W	YDR068W	0	1	XOR
YCR096C	YLR098C	YCR040W	3	0	XOR
YDL048C	YIL131C	YPL141C	0	3	XOR
YDL056W	YER169W	YML100W	5	0	XOR
YDL056W	YLR098C	YKL008C	5	0	XOR
YDL056W	YPR104C	YLR048W	3	0	XOR
YDR043C	YGL162W	YER145C	2	0	XOR
YDR207C	YFR034C	YHR137W	0	6	XOR
YDR207C	YLR451W	YMR108W	0	1	XOR
YDR463W	YKL020C	YDR084C	0	4	XOR
YDR463W	YML099C	YDR084C	0	2	XOR
YER040W	YIL131C	YCL064C	13	0	XOR
YER040W	YIR023W	YIR033W	8	0	XOR
YER111C	YKL185W	YBR070C	3	0	XOR
YER111C	YLR098C	YMR144W	1	0	XOR
YFR034C	YMR021C	YDR294C	1	0	XOR
YGL073W	YGR044C	YJL148W	2	0	XOR
YGL073W	YMR037C	YBR060C	3	0	XOR
YGL162W	YKL112W	YLL033W	0	1	XOR
YGL162W	YNL103W	YLL033W	0	1	XOR
YGR044C	YML081W	YJL148W	0	2	XOR
YGR044C	YOR113W	YJL148W	0	9	XOR
YGR249W	YIR018W	YBR202W	0	5	XOR
YGR249W	YNL314W	YBR086C	0	2	XOR
YIR023W	YKR034W	YIR031C	0	5	XOR
YIR023W	YKR034W	YLR142W	0	5	XOR
YIR023W	YOR028C	YLR304C	0	3	XOR
YIR023W	YPL177C	YKR093W	0	3	XOR
YJL056C	YJL110C	YCR040W	0	4	XOR
YJR060W	YLR098C	YKL007W	3	0	XOR
YJR060W	YMR043W	YDR191W	2	0	XOR
YKL015W	YPL202C	YLL010C	0	1	XOR
YKL020C	YOL067C	YDR084C	4	0	XOR
YKL043W	YMR043W	YJL158C	5	0	XOR
YKL185W	YOR028C	YDR343C	1	0	XOR
YLR013W	YPR104C	YIL018W	6	0	XOR
YLR098C	YPR199C	YCR040W	0	9	XOR
YLR403W	YMR016C	YNL087W	1	0	XOR
YML007W	YMR043W	YFL026W	0	1	XOR
YML007W	YOL028C	YDR041W	0	2	XOR
YNL103W	YPL038W	YLL033W	1	0	XOR
YOL028C	YOR032C	YDR042C	0	1	XOR
YPL202C	YPR199C	YCR107W	0	5	XOR
YGR249W	YHR084W	YGR108W	0	4	XNOR
YBR182C	YPL089C	YER001W	0	1	XNOR
YCR065W	YLR131C	YNL078W	0	2	XNOR
YHL009C	YHR084W	YAR009C	0	4	XNOR
YIR023W	YKL043W	YPL265W	0	3	XNOR
YIR023W	YPR065W	YPL265W	0	1	XNOR
YKL112W	YPL202C	YBR078W	0	2	XNOR
YLR451W	YOR113W	YJL148W	0	9	XNOR
