# Supplementary material for: Loregic: A Method to Characterize the Cooperative Logic of Regulatory Factors
Source: PLoS Comput Biol. 2015 Apr 17;11(4):e1004132. doi: 10.1371/journal.pcbi.1004132 (PMC4401777; doi:10.1371/journal.pcbi.1004132)
Supplement: S6 Table — (TXT) [file pcbi.1004132.s010.txt]

TF1	TF2	target	#ofTF1_motif	#ofTF2_motif	logic_gate
ATF3	FOSL1	AIF1L	0	11	AND
ATF3	SP1	YPEL1	0	11	AND
ATF3	USF1	CLCN6	0	9	AND
ATF3	USF2	CLCN6	0	30	AND
ATF3	USF2	YPEL1	0	27	AND
CTCF	GATA2	EPB41	0	66	AND
CTCF	ZBTB7A	VARS	0	1	AND
E2F4	FOSL1	PHF19	0	22	AND
E2F4	FOSL1	SDF2L1	0	15	AND
E2F4	GATA2	HIST1H2BJ	0	47	AND
E2F4	HEY1	HIST1H2BJ	0	1	AND
E2F4	IRF1	NUP214	0	93	AND
E2F4	MYC	RNPS1	0	1	AND
E2F4	SP1	HIST1H2BJ	0	2	AND
E2F4	SRF	PHF19	0	1	AND
E2F4	TAL1	CR1L	0	2	AND
E2F4	TAL1	HIST1H2BJ	0	2	AND
E2F4	TBP	HIST1H2BJ	0	6	AND
E2F4	USF2	NUP214	0	21	AND
E2F4	USF2	SDF2L1	0	23	AND
E2F4	ZBTB7A	SDF2L1	0	2	AND
EGR1	ELF1	UBE2L3	0	1	AND
EGR1	FOS	PGD	0	20	AND
EGR1	MYC	UBE2L3	0	3	AND
EGR1	YY1	UBE2L3	0	11	AND
ELF1	SP2	LRRC59	0	38	AND
ELF1	YY1	MAP1LC3B	0	8	AND
ETS1	FOSL1	KLHL22	0	11	AND
ETS1	GATA2	NBPF1	0	71	AND
ETS1	MAFK	NBPF1	0	3	AND
ETS1	MAX	RPL23A	3	0	AND
ETS1	NRF1	NBPF1	0	1	AND
ETS1	SPI1	NUP214	3	0	AND
FOSL1	NR2C2	AIF1L	11	0	AND
FOSL1	NRF1	SDF2L1	15	0	AND
FOSL1	SPI1	NUP214	22	0	AND
FOSL1	SPI1	SDF2L1	15	0	AND
FOSL1	ZBTB7A	PHF19	22	0	AND
FOSL1	ZBTB7A	SLC25A1	10	0	AND
GABPA	SRF	FAM32A	6	0	AND
GABPA	SRF	HIRA	2	0	AND
GABPA	SRF	SF3B14	2	0	AND
GTF2B	MYC	HIRA	26	0	AND
GTF2B	SPI1	PSMB3	20	0	AND
GTF2B	SRF	HIRA	26	0	AND
HEY1	NRF1	SDF2L1	2	0	AND
HEY1	SPI1	SDF2L1	2	0	AND
HEY1	TAL1	HIST1H2BF	3	0	AND
IRF1	SPI1	NUP214	93	0	AND
MAFK	NFE2	NBPF1	3	0	AND
MAX	MYC	RPS8	1	0	AND
MAX	NFYB	YPEL1	0	17	AND
MAX	SRF	S100PBP	1	0	AND
MAX	ZBTB7A	KLHL22	0	1	AND
MAX	ZBTB7A	NBPF1	0	1	AND
MYC	NRF1	MRPL24	0	1	AND
NFE2	NRF1	NBPF1	0	1	AND
NFE2	USF2	NBPF1	0	18	AND
NFE2	ZBTB7A	NBPF1	0	1	AND
NFYB	SRF	YPEL1	17	0	AND
NRF1	USF2	SDF2L1	0	23	AND
SP1	SPI1	NUP214	10	0	AND
SP1	ZBTB7A	PHF19	11	0	AND
SPI1	TAF1	NUP214	0	15	AND
SPI1	TBP	NUP214	0	9	AND
SPI1	USF2	NUP214	0	21	AND
SPI1	USF2	SDF2L1	0	23	AND
SRF	STAT1	HIRA	0	3	AND
SRF	TAF1	HIRA	0	13	AND
SRF	USF2	YPEL1	0	27	AND
STAT1	ZBTB7A	FIBCD1	0	2	AND
ATF3	ETS1	AIF1L	0	4	RF1*~RF2
ATF3	ETS1	FIBCD1	0	2	RF1*~RF2
ATF3	FOSL1	CLCN6	0	14	RF1*~RF2
ATF3	FOSL1	YPEL1	0	15	RF1*~RF2
ATF3	STAT1	AIF1L	0	1	RF1*~RF2
ATF3	STAT1	YPEL1	0	1	RF1*~RF2
CEBPB	EGR1	BHLHE40	4	0	RF1*~RF2
CTCF	FOSL1	EPB41	0	31	RF1*~RF2
CTCF	TAL1	RCC1	0	3	RF1*~RF2
E2F4	ETS1	HIST1H2BJ	0	1	RF1*~RF2
E2F4	FOS	HIST1H2BJ	0	24	RF1*~RF2
E2F4	GABPA	NUP214	0	2	RF1*~RF2
E2F4	GATA2	PHF19	0	57	RF1*~RF2
E2F4	GTF2B	H2AFX	0	23	RF1*~RF2
E2F4	GTF2B	SDF2L1	0	19	RF1*~RF2
E2F4	IRF1	SDF2L1	0	41	RF1*~RF2
E2F4	MAFK	SDF2L1	0	10	RF1*~RF2
E2F4	NFYB	NUP214	0	35	RF1*~RF2
E2F4	NFYB	SDF2L1	0	31	RF1*~RF2
E2F4	NR2C2	NUP214	0	1	RF1*~RF2
E2F4	SP1	SDF2L1	0	8	RF1*~RF2
E2F4	SRF	SDF2L1	0	1	RF1*~RF2
E2F4	TBP	H2AFX	0	7	RF1*~RF2
E2F4	YY1	PHF19	0	10	RF1*~RF2
EGR1	TAF1	RPS2	0	8	RF1*~RF2
EGR1	TAF1	UBE2L3	0	9	RF1*~RF2
EGR1	TBP	RPS2	0	2	RF1*~RF2
EGR1	YY1	PHF19	0	10	RF1*~RF2
EGR1	YY1	TOR1B	0	10	RF1*~RF2
ELF1	GABPA	NUP214	0	2	RF1*~RF2
ELF1	MAX	ATP6V0D1	1	0	RF1*~RF2
ELF1	SP2	YTHDF2	0	19	RF1*~RF2
ELF1	TAF1	ZNF425	0	9	RF1*~RF2
ETS1	FOSL1	NBPF1	0	23	RF1*~RF2
ETS1	HEY1	H3F3B	0	3	RF1*~RF2
ETS1	SP1	NBPF1	0	9	RF1*~RF2
ETS1	STAT1	NBPF1	0	3	RF1*~RF2
ETS1	ZBTB7A	HIRA	3	0	RF1*~RF2
ETS1	ZBTB7A	NBPF1	0	1	RF1*~RF2
FOSL1	MAX	SDF2L1	15	0	RF1*~RF2
FOSL1	NR2C2	SDF2L1	15	0	RF1*~RF2
FOSL1	SPI1	AIF1L	11	0	RF1*~RF2
FOSL1	ZBTB7A	AIF1L	11	0	RF1*~RF2
FOSL1	ZBTB7A	HIRA	22	0	RF1*~RF2
GABPA	ZBTB7A	HIRA	2	0	RF1*~RF2
GATA2	NR2C2	AIF1L	60	0	RF1*~RF2
GATA2	NR2C2	FIBCD1	50	0	RF1*~RF2
GATA2	SRF	NBPF1	71	0	RF1*~RF2
GTF2B	HEY1	DDX5	26	0	RF1*~RF2
GTF2B	MAX	HIRA	26	0	RF1*~RF2
GTF2B	ZBTB7A	HIRA	26	0	RF1*~RF2
IRF1	MAX	NUP214	93	0	RF1*~RF2
IRF1	SRF	YPEL1	38	0	RF1*~RF2
MAFK	NR2C2	FIBCD1	9	0	RF1*~RF2
MAX	MYC	DNAJB9	0	1	RF1*~RF2
MAX	NRF1	NBPF1	0	1	RF1*~RF2
MAX	NRF1	RPL14	0	1	RF1*~RF2
MAX	STAT1	YPEL1	0	1	RF1*~RF2
MAX	TAF1	RPSA	0	13	RF1*~RF2
MAX	TBP	RPL10A	0	6	RF1*~RF2
MAX	TBP	RPSA	0	7	RF1*~RF2
MAX	USF2	NBPF1	0	18	RF1*~RF2
MAX	USF2	SUPV3L1	0	19	RF1*~RF2
MYC	SP1	HIRA	0	12	RF1*~RF2
MYC	SP2	RPL18	0	38	RF1*~RF2
MYC	SRF	RPL22	2	0	RF1*~RF2
MYC	TBP	RPS8	0	5	RF1*~RF2
NFE2	NR2C2	FIBCD1	1	0	RF1*~RF2
NFE2	STAT1	NBPF1	0	3	RF1*~RF2
NR2C2	SRF	AIF1L	0	1	RF1*~RF2
NR2C2	SRF	NBPF1	1	0	RF1*~RF2
NR2C2	STAT1	AIF1L	0	1	RF1*~RF2
NRF1	STAT1	SDF2L1	0	1	RF1*~RF2
NRF1	TAL1	SDF2L1	0	2	RF1*~RF2
REST	ZBTB7A	CASKIN2	0	2	RF1*~RF2
SP1	SRF	NBPF1	9	0	RF1*~RF2
SPI1	STAT1	NUP214	0	2	RF1*~RF2
SPI1	STAT1	SDF2L1	0	1	RF1*~RF2
SPI1	TAL1	NUP214	0	5	RF1*~RF2
SPI1	TBP	FTL	0	5	RF1*~RF2
STAT1	ZBTB7A	HIRA	3	0	RF1*~RF2
ATF3	FOS	SDF2L1	0	15	~RF1*RF2
ATF3	FOSL1	MTHFR	0	28	~RF1*RF2
ATF3	FOSL1	SDF2L1	0	15	~RF1*RF2
ATF3	GATA2	FIBCD1	0	50	~RF1*RF2
ATF3	HEY1	SDF2L1	0	2	~RF1*RF2
ATF3	IRF1	NUP214	0	93	~RF1*RF2
ATF3	NFE2	FIBCD1	0	1	~RF1*RF2
ATF3	SP1	NUP214	0	10	~RF1*RF2
ATF3	SP1	SDF2L1	0	8	~RF1*RF2
ATF3	TAL1	MTHFR	0	3	~RF1*RF2
ATF3	USF2	MTHFR	0	25	~RF1*RF2
ATF3	USF2	NUP214	0	21	~RF1*RF2
ATF3	USF2	SDF2L1	0	23	~RF1*RF2
ATF3	ZBTB7A	MTHFR	0	3	~RF1*RF2
ATF3	ZBTB7A	SDF2L1	0	2	~RF1*RF2
CTCF	FOSL1	SDF2L1	0	15	~RF1*RF2
CTCF	GATA2	FIBCD1	0	50	~RF1*RF2
CTCF	GATA2	NBPF1	0	71	~RF1*RF2
CTCF	GTF2B	RBM17	0	21	~RF1*RF2
CTCF	MAX	RPL10A	1	0	~RF1*RF2
CTCF	NFE2	FIBCD1	0	1	~RF1*RF2
CTCF	SPI1	PPM1F	1	0	~RF1*RF2
CTCF	USF2	NBPF1	0	18	~RF1*RF2
CTCF	ZBTB7A	DGCR6L	0	1	~RF1*RF2
E2F4	GATA2	RCC1	0	59	~RF1*RF2
E2F4	IRF1	YPEL1	0	38	~RF1*RF2
E2F4	NFYB	YPEL1	0	17	~RF1*RF2
EGR1	IRF1	YPEL1	0	38	~RF1*RF2
EGR1	SPI1	NUP214	1	0	~RF1*RF2
ELF1	FOSL1	SDF2L1	0	15	~RF1*RF2
ELF1	IRF1	NUP214	0	93	~RF1*RF2
ELF1	MAX	TOR1A	0	1	~RF1*RF2
ELF1	MYC	GARS	0	1	~RF1*RF2
ELF1	NRF1	NUP214	0	1	~RF1*RF2
ELF1	SP1	NUP214	0	10	~RF1*RF2
ELF1	USF2	NUP214	0	21	~RF1*RF2
ELF1	USF2	SDF2L1	0	23	~RF1*RF2
ELF1	YY1	LRRC8A	0	4	~RF1*RF2
ETS1	FOSL1	SDF2L1	0	15	~RF1*RF2
ETS1	GTF2B	H3F3B	0	23	~RF1*RF2
ETS1	HEY1	SDF2L1	0	2	~RF1*RF2
ETS1	MAX	YPEL1	3	0	~RF1*RF2
ETS1	MYC	MRPL24	2	0	~RF1*RF2
ETS1	NFYB	H3F3B	0	21	~RF1*RF2
ETS1	NR2C2	AIF1L	4	0	~RF1*RF2
ETS1	NR2C2	YPEL1	3	0	~RF1*RF2
ETS1	STAT1	FIBCD1	2	0	~RF1*RF2
ETS1	ZBTB7A	PHF19	3	0	~RF1*RF2
ETS1	ZBTB7A	SDF2L1	0	2	~RF1*RF2
ETS1	ZBTB7A	SLC25A1	3	0	~RF1*RF2
FOSL1	REST	TSEN54	11	0	~RF1*RF2
FOSL1	STAT1	FIBCD1	7	0	~RF1*RF2
GABPA	MYC	RPL37	0	1	~RF1*RF2
GABPA	SPI1	NUP214	2	0	~RF1*RF2
GABPA	SRF	NUP214	2	0	~RF1*RF2
GATA2	MAX	PHF19	57	0	~RF1*RF2
GATA2	NRF1	SDF2L1	68	0	~RF1*RF2
GATA2	SPI1	NUP214	84	0	~RF1*RF2
GATA2	SPI1	SDF2L1	68	0	~RF1*RF2
GTF2B	HEY1	HIST2H2BE	26	0	~RF1*RF2
GTF2B	MAX	NBPF1	19	0	~RF1*RF2
GTF2B	MAX	RPL23A	15	0	~RF1*RF2
GTF2B	NFE2	NBPF1	19	0	~RF1*RF2
GTF2B	NRF1	SDF2L1	19	0	~RF1*RF2
GTF2B	SPI1	NUP214	30	0	~RF1*RF2
GTF2B	SPI1	SDF2L1	19	0	~RF1*RF2
HEY1	MYC	RPS8	4	0	~RF1*RF2
HEY1	SPI1	FTL	6	0	~RF1*RF2
HEY1	SRF	HIRA	2	0	~RF1*RF2
IRF1	MYC	UQCRH	62	0	~RF1*RF2
IRF1	NRF1	SDF2L1	41	0	~RF1*RF2
IRF1	SPI1	SDF2L1	41	0	~RF1*RF2
IRF1	ZBTB7A	SLC25A1	22	0	~RF1*RF2
MAFK	MYC	HIRA	8	0	~RF1*RF2
MAFK	NRF1	SDF2L1	10	0	~RF1*RF2
MAFK	SPI1	NUP214	8	0	~RF1*RF2
MAFK	SPI1	SDF2L1	10	0	~RF1*RF2
MAX	MYC	VARS	0	1	~RF1*RF2
MAX	NFE2	KAT5	0	3	~RF1*RF2
MAX	SP1	NUP214	0	10	~RF1*RF2
MAX	SP1	SDF2L1	0	8	~RF1*RF2
MAX	STAT1	HIRA	0	3	~RF1*RF2
MAX	TBP	NUP214	0	9	~RF1*RF2
MAX	USF2	ATP6V0D1	0	30	~RF1*RF2
MAX	USF2	CLCN6	0	30	~RF1*RF2
MAX	USF2	NUP214	0	21	~RF1*RF2
MAX	USF2	SDF2L1	0	23	~RF1*RF2
MAX	YY1	RPL23A	0	11	~RF1*RF2
MAX	ZBTB7A	SDF2L1	0	2	~RF1*RF2
MAX	ZBTB7A	VARS	0	1	~RF1*RF2
MYC	SPI1	NUP214	1	0	~RF1*RF2
MYC	SRF	S100PBP	3	0	~RF1*RF2
NFE2	STAT1	FIBCD1	1	0	~RF1*RF2
NFE2	USF1	CLCN6	0	9	~RF1*RF2
NFE2	USF2	CLCN6	0	30	~RF1*RF2
NFE2	ZBTB7A	SDF2L1	0	2	~RF1*RF2
NFYB	NRF1	SDF2L1	31	0	~RF1*RF2
NFYB	SPI1	NUP214	35	0	~RF1*RF2
NFYB	SPI1	SDF2L1	31	0	~RF1*RF2
NR2C2	SPI1	NUP214	1	0	~RF1*RF2
NR2C2	SRF	NUP214	1	0	~RF1*RF2
NRF1	SPI1	NUP214	1	0	~RF1*RF2
NRF1	SPI1	PTTG1IP	1	0	~RF1*RF2
REST	TAL1	ANK1	0	4	~RF1*RF2
SP1	SRF	HIRA	12	0	~RF1*RF2
SPI1	STAT1	FIBCD1	1	0	~RF1*RF2
SPI1	USF1	KLHL22	0	10	~RF1*RF2
SPI1	ZBTB7A	KLHL22	0	1	~RF1*RF2
SPI1	ZBTB7A	NBPF1	0	1	~RF1*RF2
YY1	ZBTB7A	PHF19	10	0	~RF1*RF2
ATF3	IRF1	YPEL1	0	38	XOR
ATF3	NRF1	CCDC116	0	1	XOR
CTCF	IRF1	DGCR6L	0	42	XOR
E2F4	TAF1	HIST1H2AM	0	16	XOR
E2F4	USF2	YPEL1	0	27	XOR
GATA2	MAX	CLCN6	43	0	XOR
MAFK	NR2C2	AIF1L	9	0	XOR
NFE2	NR2C2	AIF1L	1	0	XOR
CEBPB	SPI1	C4orf33	4	0	XNOR
CTCF	GABPA	NFKBIL1	0	2	XNOR
CTCF	SP1	ARVCF	0	19	XNOR
CTCF	TAF1	NSUN4	0	15	XNOR
CTCF	ZBTB7A	FIBCD1	0	2	XNOR
E2F4	SP2	SDF2L1	0	34	XNOR
E2F4	TAL1	HIST1H2AM	0	3	XNOR
FOSL1	MAX	KLHL22	11	0	XNOR
FOSL1	SPI1	KLHL22	11	0	XNOR
GATA2	MAX	HNRNPF	63	0	XNOR
GATA2	SPI1	AIF1L	60	0	XNOR
MAFK	ZBTB7A	AIF1L	9	0	XNOR
MAX	TAL1	HNRNPF	0	1	XNOR
ATF3	USF1	SNAP29	0	7	NAND
CEBPB	MAX	HSPA9	4	0	NAND
CTCF	EGR1	KLHL22	0	1	NAND
CTCF	ETS1	LZTR1	0	3	NAND
CTCF	GTF2B	LZTR1	0	33	NAND
CTCF	GTF2B	SDF2L1	0	19	NAND
CTCF	MYC	LZTR1	0	4	NAND
CTCF	NFYB	DGCR14	0	25	NAND
CTCF	SP2	ADPRHL2	0	15	NAND
CTCF	TBP	MYLIP	0	4	NAND
CTCF	ZBTB7A	ARVCF	0	1	NAND
E2F4	ELF1	MRPL40	0	1	NAND
E2F4	ETS1	MRPL40	0	2	NAND
E2F4	ETS1	THAP7	0	1	NAND
E2F4	FOSL1	MAPK1	0	11	NAND
E2F4	GABPA	MRPL40	0	2	NAND
E2F4	GATA2	MAPK1	0	59	NAND
E2F4	GATA2	MRPL40	0	54	NAND
E2F4	HEY1	MRPL40	0	5	NAND
E2F4	IRF1	YDJC	0	41	NAND
E2F4	MAFK	MAPK1	0	12	NAND
E2F4	MYC	MAPK1	0	1	NAND
E2F4	SP1	MRPL40	0	16	NAND
E2F4	STAT1	SNAP29	0	3	NAND
E2F4	TAF1	MRPL40	0	16	NAND
EGR1	ELF1	YDJC	0	1	NAND
EGR1	IRF1	YDJC	0	41	NAND
EGR1	MAFK	SNAP29	0	8	NAND
EGR1	NFYB	AGFG2	0	18	NAND
EGR1	NFYB	SP1	0	19	NAND
EGR1	SP2	YDJC	0	28	NAND
EGR1	YY1	YDJC	0	6	NAND
ELF1	GABPA	C19orf53	0	1	NAND
ELF1	GATA2	SDF2L1	0	68	NAND
ELF1	MAFK	SDF2L1	0	10	NAND
ELF1	MAX	MRPL40	1	0	NAND
ELF1	STAT1	YDJC	1	0	NAND
ELF1	YY1	PTRH1	0	9	NAND
ETS1	GTF2B	YDJC	0	27	NAND
ETS1	HEY1	YDJC	0	5	NAND
ETS1	IRF1	YDJC	0	41	NAND
ETS1	MAX	CCDC116	5	0	NAND
ETS1	MAX	MRPL40	2	0	NAND
ETS1	MAX	SNAP29	2	0	NAND
ETS1	MAX	THAP7	1	0	NAND
ETS1	MAX	TLCD1	3	0	NAND
ETS1	NFE2	CCDC116	5	0	NAND
ETS1	NFE2	SNAP29	2	0	NAND
ETS1	NRF1	SNAP29	2	0	NAND
ETS1	REST	THAP7	1	0	NAND
ETS1	SP1	WDR74	0	19	NAND
ETS1	SP2	YDJC	0	28	NAND
ETS1	SRF	DGCR14	1	0	NAND
ETS1	SRF	THAP7	1	0	NAND
ETS1	TAL1	YDJC	0	2	NAND
ETS1	TBP	WDR74	0	7	NAND
FOSL1	MAX	MAPK1	11	0	NAND
FOSL1	MAX	SNAP29	20	0	NAND
FOSL1	REST	THAP7	15	0	NAND
FOSL1	SPI1	DDAH2	16	0	NAND
GATA2	MAX	LZTR1	131	0	NAND
GATA2	MAX	SNAP29	54	0	NAND
GATA2	NRF1	SNAP29	54	0	NAND
GATA2	SPI1	MAPK1	59	0	NAND
GATA2	TAL1	EGR1	50	0	NAND
GATA2	TAL1	PPP1R15A	37	0	NAND
GTF2B	MAX	NOM1	34	0	NAND
GTF2B	MAX	THAP7	25	0	NAND
GTF2B	SPI1	NBPF1	19	0	NAND
GTF2B	SPI1	YDJC	27	0	NAND
GTF2B	STAT1	YDJC	27	0	NAND
GTF2B	TBP	CIRBP	25	0	NAND
HEY1	MAX	MRPL40	5	0	NAND
HEY1	MAX	THAP7	2	0	NAND
HEY1	REST	THAP7	2	0	NAND
HEY1	SPI1	YDJC	5	0	NAND
HEY1	TAL1	EGR1	4	0	NAND
IRF1	MAX	RBM15	65	0	NAND
IRF1	NFE2	SNAP29	50	0	NAND
IRF1	SPI1	YDJC	41	0	NAND
MAFK	MAX	SNAP29	8	0	NAND
MAFK	NFE2	SNAP29	8	0	NAND
MAFK	SPI1	IGLL5	2	0	NAND
MAFK	SPI1	MAPK1	12	0	NAND
MAFK	STAT1	MAPK1	12	0	NAND
MAFK	STAT1	MRPL40	6	0	NAND
MAX	MYC	PSMD9	0	2	NAND
MAX	MYC	RAD23A	0	1	NAND
MAX	NFE2	FAM118B	0	1	NAND
MAX	NRF1	MAPK1	0	1	NAND
MAX	SP1	MRPL40	0	16	NAND
MAX	SP1	SNAP29	0	13	NAND
MAX	STAT1	PPIL2	0	1	NAND
MAX	TAF1	MRPL40	0	16	NAND
MAX	TAF1	NOL7	0	14	NAND
MAX	USF2	SGOL1	0	12	NAND
MAX	YY1	THAP7	0	12	NAND
MAX	ZBTB7A	PI4KA	0	1	NAND
MAX	ZBTB7A	SNAP29	0	1	NAND
MYC	SPI1	MAPK1	1	0	NAND
MYC	SPI1	PI4KA	4	0	NAND
MYC	STAT1	YDJC	3	0	NAND
NFE2	USF1	TRAPPC2L	0	6	NAND
NRF1	STAT1	SNAP29	0	3	NAND
REST	SP1	THAP7	0	11	NAND
REST	TBP	THAP7	0	6	NAND
SP1	STAT1	MRPL40	16	0	NAND
SP1	STAT1	YDJC	21	0	NAND
SP2	SPI1	YDJC	28	0	NAND
SPI1	SRF	BCR	1	0	NAND
SPI1	STAT1	PI4KA	0	2	NAND
SPI1	STAT1	PPIL2	0	1	NAND
SPI1	TAL1	PI4KA	0	4	NAND
SPI1	TAL1	YDJC	0	2	NAND
SPI1	USF1	ZNF789	0	13	NAND
SPI1	USF2	AIF1L	0	24	NAND
SPI1	USF2	IGLL5	0	18	NAND
SPI1	ZBTB7A	RANBP1	0	1	NAND
SRF	STAT1	CCDC116	0	5	NAND
SRF	STAT1	PPIL2	0	1	NAND
SRF	YY1	THAP7	0	12	NAND
STAT1	YY1	YDJC	0	6	NAND
